# Supplementary material for: Dufour’s gland analysis reveals caste and physiology specific signals in Bombus impatiens
Source: Sci Rep. 2021 Feb 2;11:2821. doi: 10.1038/s41598-021-82366-2 (PMC7854627; doi:10.1038/s41598-021-82366-2)
Supplement: Supplementary file 1 — Supplementary Information 1. [file 41598_2021_82366_MOESM1_ESM.xlsx]

## Sheet: Chemistry data
id	caste	trt	age	age_by2	colony	compound	class	area	ng
QL_W01_01	worker	QL	1	1_2	28	beta_springene	terpene	0	0
QL_W01_01	worker	QL	1	1_2	28	springene_I	terpene	0	0
QL_W01_01	worker	QL	1	1_2	28	springene_II	terpene	0	0
QL_W01_01	worker	QL	1	1_2	28	C21	alkane	0.0450783	7.77207
QL_W01_01	worker	QL	1	1_2	28	dodecyl_octanoate	ester	0	0
QL_W01_01	worker	QL	1	1_2	28	C22	alkane	0.0152979	2.63756
QL_W01_01	worker	QL	1	1_2	28	C23_alkene	alkene	1.26867	218.735
QL_W01_01	worker	QL	1	1_2	28	C23	alkane	0.808016	139.312
QL_W01_01	worker	QL	1	1_2	28	dodecyl_decanoate	ester	0.101195	17.4474
QL_W01_01	worker	QL	1	1_2	28	C24	alkane	0.0442995	7.63779
QL_W01_01	worker	QL	1	1_2	28	C25_alkene	alkene	3.32078	572.545
QL_W01_01	worker	QL	1	1_2	28	C25	alkane	0.836337	144.195
QL_W01_01	worker	QL	1	1_2	28	ester_complex_1	ester	0.103743	17.8867
QL_W01_01	worker	QL	1	1_2	28	C27_alkene	alkene	0.827842	142.731
QL_W01_01	worker	QL	1	1_2	28	C27	alkane	0.236674	40.8057
QL_W01_01	worker	QL	1	1_2	28	ester_complex_2	ester	0.0403889	6.96356
QL_W01_01	worker	QL	1	1_2	28	C29_alkene_I	alkene	0.191103	32.9486
QL_W01_01	worker	QL	1	1_2	28	C29_alkene_II	alkene	0.134949	23.2669
QL_W01_01	worker	QL	1	1_2	28	C29	alkane	0.106231	18.3155
QL_W01_01	worker	QL	1	1_2	28	ester_complex_3	ester	0.112338	19.3685
QL_W01_01	worker	QL	1	1_2	28	C31_alkene_I	alkene	0.0883442	15.2317
QL_W01_01	worker	QL	1	1_2	28	C31_alkene_II	alkene	0.0193926	3.34353
QL_W01_01	worker	QL	1	1_2	28	C31	alkane	0.0269373	4.64433
QL_W01_01	worker	QL	1	1_2	28	dodecyl_palmitoleate	ester	1.09149	188.187
QL_W01_01	worker	QL	1	1_2	28	ester_complex_4	ester	0.823235	141.936
QL_W01_01	worker	QL	1	1_2	28	ester_complex_5	ester	2.07864	358.384
QL_W01_01	worker	QL	1	1_2	28	ester_6	ester	0	0
QL_W01_01	worker	QL	1	1_2	28	ester_7	ester	0	0
QL_W02_01	worker	QL	1	1_2	27	beta_springene	terpene	0	0
QL_W02_01	worker	QL	1	1_2	27	springene_I	terpene	0	0
QL_W02_01	worker	QL	1	1_2	27	springene_II	terpene	0	0
QL_W02_01	worker	QL	1	1_2	27	C21	alkane	0.0289586	4.09229
QL_W02_01	worker	QL	1	1_2	27	dodecyl_octanoate	ester	0.0044561	0.629715
QL_W02_01	worker	QL	1	1_2	27	C22	alkane	0.00835878	1.18122
QL_W02_01	worker	QL	1	1_2	27	C23_alkene	alkene	1.17194	165.613
QL_W02_01	worker	QL	1	1_2	27	C23	alkane	0.447818	63.2836
QL_W02_01	worker	QL	1	1_2	27	dodecyl_decanoate	ester	0.127349	17.9963
QL_W02_01	worker	QL	1	1_2	27	C24	alkane	0.0228554	3.22982
QL_W02_01	worker	QL	1	1_2	27	C25_alkene	alkene	2.17011	306.671
QL_W02_01	worker	QL	1	1_2	27	C25	alkane	0.56926	80.4452
QL_W02_01	worker	QL	1	1_2	27	ester_complex_1	ester	0.130878	18.4951
QL_W02_01	worker	QL	1	1_2	27	C27_alkene	alkene	0.41687	58.9102
QL_W02_01	worker	QL	1	1_2	27	C27	alkane	0.100281	14.1713
QL_W02_01	worker	QL	1	1_2	27	ester_complex_2	ester	0.0869999	12.2944
QL_W02_01	worker	QL	1	1_2	27	C29_alkene_I	alkene	0.0534184	7.54885
QL_W02_01	worker	QL	1	1_2	27	C29_alkene_II	alkene	0.077176	10.9062
QL_W02_01	worker	QL	1	1_2	27	C29	alkane	0.0412129	5.82402
QL_W02_01	worker	QL	1	1_2	27	ester_complex_3	ester	0.240725	34.0181
QL_W02_01	worker	QL	1	1_2	27	C31_alkene_I	alkene	0.0188925	2.6698
QL_W02_01	worker	QL	1	1_2	27	C31_alkene_II	alkene	0.010573	1.49413
QL_W02_01	worker	QL	1	1_2	27	C31	alkane	0.024213	3.42167
QL_W02_01	worker	QL	1	1_2	27	dodecyl_palmitoleate	ester	1.43183	202.34
QL_W02_01	worker	QL	1	1_2	27	ester_complex_4	ester	0.379888	53.6841
QL_W02_01	worker	QL	1	1_2	27	ester_complex_5	ester	1.27875	180.707
QL_W02_01	worker	QL	1	1_2	27	ester_6	ester	0	0
QL_W02_01	worker	QL	1	1_2	27	ester_7	ester	0	0
QL_W03_01	worker	QL	1	1_2	27	beta_springene	terpene	0	0
QL_W03_01	worker	QL	1	1_2	27	springene_I	terpene	0	0
QL_W03_01	worker	QL	1	1_2	27	springene_II	terpene	0	0
QL_W03_01	worker	QL	1	1_2	27	C21	alkane	0.0570403	8.21033
QL_W03_01	worker	QL	1	1_2	27	dodecyl_octanoate	ester	0.00407799	0.586983
QL_W03_01	worker	QL	1	1_2	27	C22	alkane	0.0185573	2.67112
QL_W03_01	worker	QL	1	1_2	27	C23_alkene	alkene	1.60334	230.783
QL_W03_01	worker	QL	1	1_2	27	C23	alkane	0.982786	141.461
QL_W03_01	worker	QL	1	1_2	27	dodecyl_decanoate	ester	0.14042	20.212
QL_W03_01	worker	QL	1	1_2	27	C24	alkane	0.041928	6.03508
QL_W03_01	worker	QL	1	1_2	27	C25_alkene	alkene	2.83266	407.731
QL_W03_01	worker	QL	1	1_2	27	C25	alkane	0.785179	113.018
QL_W03_01	worker	QL	1	1_2	27	ester_complex_1	ester	0.131037	18.8613
QL_W03_01	worker	QL	1	1_2	27	C27_alkene	alkene	0.589797	84.8949
QL_W03_01	worker	QL	1	1_2	27	C27	alkane	0.208113	29.9556
QL_W03_01	worker	QL	1	1_2	27	ester_complex_2	ester	0.031662	4.5574
QL_W03_01	worker	QL	1	1_2	27	C29_alkene_I	alkene	0.118522	17.06
QL_W03_01	worker	QL	1	1_2	27	C29_alkene_II	alkene	0.0956617	13.7695
QL_W03_01	worker	QL	1	1_2	27	C29	alkane	0.108937	15.6802
QL_W03_01	worker	QL	1	1_2	27	ester_complex_3	ester	0.245826	35.384
QL_W03_01	worker	QL	1	1_2	27	C31_alkene_I	alkene	0.0567021	8.16165
QL_W03_01	worker	QL	1	1_2	27	C31_alkene_II	alkene	0.0223202	3.21275
QL_W03_01	worker	QL	1	1_2	27	C31	alkane	0.0316319	4.55307
QL_W03_01	worker	QL	1	1_2	27	dodecyl_palmitoleate	ester	1.67498	241.096
QL_W03_01	worker	QL	1	1_2	27	ester_complex_4	ester	0.267122	38.4494
QL_W03_01	worker	QL	1	1_2	27	ester_complex_5	ester	0.793418	114.204
QL_W03_01	worker	QL	1	1_2	27	ester_6	ester	0	0
QL_W03_01	worker	QL	1	1_2	27	ester_7	ester	0	0
QL_W04_01	worker	QL	1	1_2	27	beta_springene	terpene	0	0
QL_W04_01	worker	QL	1	1_2	27	springene_I	terpene	0	0
QL_W04_01	worker	QL	1	1_2	27	springene_II	terpene	0	0
QL_W04_01	worker	QL	1	1_2	27	C21	alkane	0.0557927	7.96624
QL_W04_01	worker	QL	1	1_2	27	dodecyl_octanoate	ester	0.00681209	0.97265
QL_W04_01	worker	QL	1	1_2	27	C22	alkane	0.0195611	2.79299
QL_W04_01	worker	QL	1	1_2	27	C23_alkene	alkene	1.96974	281.244
QL_W04_01	worker	QL	1	1_2	27	C23	alkane	0.903847	129.054
QL_W04_01	worker	QL	1	1_2	27	dodecyl_decanoate	ester	0.175559	25.0669
QL_W04_01	worker	QL	1	1_2	27	C24	alkane	0.0612586	8.74667
QL_W04_01	worker	QL	1	1_2	27	C25_alkene	alkene	3.60273	514.407
QL_W04_01	worker	QL	1	1_2	27	C25	alkane	1.1499	164.185
QL_W04_01	worker	QL	1	1_2	27	ester_complex_1	ester	0.125046	17.8544
QL_W04_01	worker	QL	1	1_2	27	C27_alkene	alkene	0.641842	91.644
QL_W04_01	worker	QL	1	1_2	27	C27	alkane	0.177586	25.3562
QL_W04_01	worker	QL	1	1_2	27	ester_complex_2	ester	0.10028	14.3182
QL_W04_01	worker	QL	1	1_2	27	C29_alkene_I	alkene	0.0898383	12.8274
QL_W04_01	worker	QL	1	1_2	27	C29_alkene_II	alkene	0.108252	15.4566
QL_W04_01	worker	QL	1	1_2	27	C29	alkane	0.0714598	10.2032
QL_W04_01	worker	QL	1	1_2	27	ester_complex_3	ester	0.436347	62.3029
QL_W04_01	worker	QL	1	1_2	27	C31_alkene_I	alkene	0.0382506	5.46152
QL_W04_01	worker	QL	1	1_2	27	C31_alkene_II	alkene	0.0185284	2.64554
QL_W04_01	worker	QL	1	1_2	27	C31	alkane	0.0240289	3.43092
QL_W04_01	worker	QL	1	1_2	27	dodecyl_palmitoleate	ester	2.4102	344.135
QL_W04_01	worker	QL	1	1_2	27	ester_complex_4	ester	0.813536	116.159
QL_W04_01	worker	QL	1	1_2	27	ester_complex_5	ester	2.40377	343.217
QL_W04_01	worker	QL	1	1_2	27	ester_6	ester	0	0
QL_W04_01	worker	QL	1	1_2	27	ester_7	ester	0	0
QL_W05_01	worker	QL	1	1_2	28	beta_springene	terpene	0	0
QL_W05_01	worker	QL	1	1_2	28	springene_I	terpene	0	0
QL_W05_01	worker	QL	1	1_2	28	springene_II	terpene	0	0
QL_W05_01	worker	QL	1	1_2	28	C21	alkane	0.0447524	6.47926
QL_W05_01	worker	QL	1	1_2	28	dodecyl_octanoate	ester	0.00528875	0.765705
QL_W05_01	worker	QL	1	1_2	28	C22	alkane	0.00720961	1.04381
QL_W05_01	worker	QL	1	1_2	28	C23_alkene	alkene	1.01719	147.269
QL_W05_01	worker	QL	1	1_2	28	C23	alkane	0.401858	58.181
QL_W05_01	worker	QL	1	1_2	28	dodecyl_decanoate	ester	0.0706198	10.2243
QL_W05_01	worker	QL	1	1_2	28	C24	alkane	0.0278131	4.02678
QL_W05_01	worker	QL	1	1_2	28	C25_alkene	alkene	2.20383	319.07
QL_W05_01	worker	QL	1	1_2	28	C25	alkane	0.618075	89.485
QL_W05_01	worker	QL	1	1_2	28	ester_complex_1	ester	0.0654294	9.47288
QL_W05_01	worker	QL	1	1_2	28	C27_alkene	alkene	0.46748	67.6818
QL_W05_01	worker	QL	1	1_2	28	C27	alkane	0.14978	21.6852
QL_W05_01	worker	QL	1	1_2	28	ester_complex_2	ester	0	0
QL_W05_01	worker	QL	1	1_2	28	C29_alkene_I	alkene	0.0781258	11.3111
QL_W05_01	worker	QL	1	1_2	28	C29_alkene_II	alkene	0.0580026	8.39762
QL_W05_01	worker	QL	1	1_2	28	C29	alkane	0.0612387	8.86614
QL_W05_01	worker	QL	1	1_2	28	ester_complex_3	ester	0.0399784	5.78808
QL_W05_01	worker	QL	1	1_2	28	C31_alkene_I	alkene	0.0260746	3.77508
QL_W05_01	worker	QL	1	1_2	28	C31_alkene_II	alkene	0.00508805	0.736649
QL_W05_01	worker	QL	1	1_2	28	C31	alkane	0.0248639	3.59979
QL_W05_01	worker	QL	1	1_2	28	dodecyl_palmitoleate	ester	0.299475	43.358
QL_W05_01	worker	QL	1	1_2	28	ester_complex_4	ester	0.373448	54.0678
QL_W05_01	worker	QL	1	1_2	28	ester_complex_5	ester	1.07486	155.619
QL_W05_01	worker	QL	1	1_2	28	ester_6	ester	0	0
QL_W05_01	worker	QL	1	1_2	28	ester_7	ester	0	0
QLBL_W01_01	worker	QLBL	1	1_2	27	beta_springene	terpene	0	0
QLBL_W01_01	worker	QLBL	1	1_2	27	springene_I	terpene	0	0
QLBL_W01_01	worker	QLBL	1	1_2	27	springene_II	terpene	0	0
QLBL_W01_01	worker	QLBL	1	1_2	27	C21	alkane	0.116128	15.6721
QLBL_W01_01	worker	QLBL	1	1_2	27	dodecyl_octanoate	ester	0.00368354	0.497111
QLBL_W01_01	worker	QLBL	1	1_2	27	C22	alkane	0.0140163	1.89156
QLBL_W01_01	worker	QLBL	1	1_2	27	C23_alkene	alkene	1.46112	197.185
QLBL_W01_01	worker	QLBL	1	1_2	27	C23	alkane	0.915144	123.503
QLBL_W01_01	worker	QLBL	1	1_2	27	dodecyl_decanoate	ester	0.096787	13.0619
QLBL_W01_01	worker	QLBL	1	1_2	27	C24	alkane	0.0527305	7.11623
QLBL_W01_01	worker	QLBL	1	1_2	27	C25_alkene	alkene	3.56228	480.747
QLBL_W01_01	worker	QLBL	1	1_2	27	C25	alkane	1.32573	178.913
QLBL_W01_01	worker	QLBL	1	1_2	27	ester_complex_1	ester	0.0922179	12.4453
QLBL_W01_01	worker	QLBL	1	1_2	27	C27_alkene	alkene	0.961083	129.703
QLBL_W01_01	worker	QLBL	1	1_2	27	C27	alkane	0.497126	67.0895
QLBL_W01_01	worker	QLBL	1	1_2	27	ester_complex_2	ester	0	0
QLBL_W01_01	worker	QLBL	1	1_2	27	C29_alkene_I	alkene	0.278336	37.5628
QLBL_W01_01	worker	QLBL	1	1_2	27	C29_alkene_II	alkene	0.102904	13.8874
QLBL_W01_01	worker	QLBL	1	1_2	27	C29	alkane	0.249784	33.7095
QLBL_W01_01	worker	QLBL	1	1_2	27	ester_complex_3	ester	0.117997	15.9243
QLBL_W01_01	worker	QLBL	1	1_2	27	C31_alkene_I	alkene	0.128663	17.3637
QLBL_W01_01	worker	QLBL	1	1_2	27	C31_alkene_II	alkene	0.0387984	5.23603
QLBL_W01_01	worker	QLBL	1	1_2	27	C31	alkane	0.0636594	8.59115
QLBL_W01_01	worker	QLBL	1	1_2	27	dodecyl_palmitoleate	ester	0.198042	26.7268
QLBL_W01_01	worker	QLBL	1	1_2	27	ester_complex_4	ester	1.40979	190.258
QLBL_W01_01	worker	QLBL	1	1_2	27	ester_complex_5	ester	3.30772	446.393
QLBL_W01_01	worker	QLBL	1	1_2	27	ester_6	ester	0	0
QLBL_W01_01	worker	QLBL	1	1_2	27	ester_7	ester	0	0
QLBL_W02_01	worker	QLBL	1	1_2	27	beta_springene	terpene	0	0
QLBL_W02_01	worker	QLBL	1	1_2	27	springene_I	terpene	0	0
QLBL_W02_01	worker	QLBL	1	1_2	27	springene_II	terpene	0	0
QLBL_W02_01	worker	QLBL	1	1_2	27	C21	alkane	0.0103365	2.12559
QLBL_W02_01	worker	QLBL	1	1_2	27	dodecyl_octanoate	ester	0	0
QLBL_W02_01	worker	QLBL	1	1_2	27	C22	alkane	0	0
QLBL_W02_01	worker	QLBL	1	1_2	27	C23_alkene	alkene	0.0796746	16.3842
QLBL_W02_01	worker	QLBL	1	1_2	27	C23	alkane	0.0665126	13.6776
QLBL_W02_01	worker	QLBL	1	1_2	27	dodecyl_decanoate	ester	0.00601777	1.23749
QLBL_W02_01	worker	QLBL	1	1_2	27	C24	alkane	0.00313669	0.645025
QLBL_W02_01	worker	QLBL	1	1_2	27	C25_alkene	alkene	0.287292	59.0784
QLBL_W02_01	worker	QLBL	1	1_2	27	C25	alkane	0.120781	24.8372
QLBL_W02_01	worker	QLBL	1	1_2	27	ester_complex_1	ester	0.0183624	3.77602
QLBL_W02_01	worker	QLBL	1	1_2	27	C27_alkene	alkene	0.0818999	16.8418
QLBL_W02_01	worker	QLBL	1	1_2	27	C27	alkane	0.0410431	8.44006
QLBL_W02_01	worker	QLBL	1	1_2	27	ester_complex_2	ester	0	0
QLBL_W02_01	worker	QLBL	1	1_2	27	C29_alkene_I	alkene	0.0130158	2.67656
QLBL_W02_01	worker	QLBL	1	1_2	27	C29_alkene_II	alkene	0.00619797	1.27454
QLBL_W02_01	worker	QLBL	1	1_2	27	C29	alkane	0.0180584	3.71352
QLBL_W02_01	worker	QLBL	1	1_2	27	ester_complex_3	ester	0.024391	5.01573
QLBL_W02_01	worker	QLBL	1	1_2	27	C31_alkene_I	alkene	0.00628403	1.29224
QLBL_W02_01	worker	QLBL	1	1_2	27	C31_alkene_II	alkene	0	0
QLBL_W02_01	worker	QLBL	1	1_2	27	C31	alkane	0.0102438	2.10653
QLBL_W02_01	worker	QLBL	1	1_2	27	dodecyl_palmitoleate	ester	0.0135759	2.79173
QLBL_W02_01	worker	QLBL	1	1_2	27	ester_complex_4	ester	0	0
QLBL_W02_01	worker	QLBL	1	1_2	27	ester_complex_5	ester	0.0367924	7.56594
QLBL_W02_01	worker	QLBL	1	1_2	27	ester_6	ester	0	0
QLBL_W02_01	worker	QLBL	1	1_2	27	ester_7	ester	0	0
QLBL_W03_01	worker	QLBL	1	1_2	27	beta_springene	terpene	0	0
QLBL_W03_01	worker	QLBL	1	1_2	27	springene_I	terpene	0	0
QLBL_W03_01	worker	QLBL	1	1_2	27	springene_II	terpene	0	0
QLBL_W03_01	worker	QLBL	1	1_2	27	C21	alkane	0.160272	20.8004
QLBL_W03_01	worker	QLBL	1	1_2	27	dodecyl_octanoate	ester	0.0055206	0.716477
QLBL_W03_01	worker	QLBL	1	1_2	27	C22	alkane	0.0167826	2.17809
QLBL_W03_01	worker	QLBL	1	1_2	27	C23_alkene	alkene	1.20601	156.519
QLBL_W03_01	worker	QLBL	1	1_2	27	C23	alkane	0.977992	126.926
QLBL_W03_01	worker	QLBL	1	1_2	27	dodecyl_decanoate	ester	0.0846911	10.9914
QLBL_W03_01	worker	QLBL	1	1_2	27	C24	alkane	0.068291	8.86297
QLBL_W03_01	worker	QLBL	1	1_2	27	C25_alkene	alkene	3.71988	482.775
QLBL_W03_01	worker	QLBL	1	1_2	27	C25	alkane	1.68188	218.279
QLBL_W03_01	worker	QLBL	1	1_2	27	ester_complex_1	ester	0.0757417	9.82994
QLBL_W03_01	worker	QLBL	1	1_2	27	C27_alkene	alkene	1.03252	134.003
QLBL_W03_01	worker	QLBL	1	1_2	27	C27	alkane	0.524418	68.0602
QLBL_W03_01	worker	QLBL	1	1_2	27	ester_complex_2	ester	0.0157824	2.04828
QLBL_W03_01	worker	QLBL	1	1_2	27	C29_alkene_I	alkene	0.237987	30.8865
QLBL_W03_01	worker	QLBL	1	1_2	27	C29_alkene_II	alkene	0.137585	17.8562
QLBL_W03_01	worker	QLBL	1	1_2	27	C29	alkane	0.271231	35.201
QLBL_W03_01	worker	QLBL	1	1_2	27	ester_complex_3	ester	0.0313961	4.07467
QLBL_W03_01	worker	QLBL	1	1_2	27	C31_alkene_I	alkene	0.10653	13.8258
QLBL_W03_01	worker	QLBL	1	1_2	27	C31_alkene_II	alkene	0.0243752	3.16347
QLBL_W03_01	worker	QLBL	1	1_2	27	C31	alkane	0.107208	13.9137
QLBL_W03_01	worker	QLBL	1	1_2	27	dodecyl_palmitoleate	ester	0.0489762	6.35625
QLBL_W03_01	worker	QLBL	1	1_2	27	ester_complex_4	ester	1.29339	167.86
QLBL_W03_01	worker	QLBL	1	1_2	27	ester_complex_5	ester	3.69122	479.055
QLBL_W03_01	worker	QLBL	1	1_2	27	ester_6	ester	0	0
QLBL_W03_01	worker	QLBL	1	1_2	27	ester_7	ester	0	0
QLBL_W04_01	worker	QLBL	1	1_2	27	beta_springene	terpene	0	0
QLBL_W04_01	worker	QLBL	1	1_2	27	springene_I	terpene	0	0
QLBL_W04_01	worker	QLBL	1	1_2	27	springene_II	terpene	0	0
QLBL_W04_01	worker	QLBL	1	1_2	27	C21	alkane	0.0660687	9.46481
QLBL_W04_01	worker	QLBL	1	1_2	27	dodecyl_octanoate	ester	0.00237494	0.340227
QLBL_W04_01	worker	QLBL	1	1_2	27	C22	alkane	0.0123172	1.76453
QLBL_W04_01	worker	QLBL	1	1_2	27	C23_alkene	alkene	1.10356	158.093
QLBL_W04_01	worker	QLBL	1	1_2	27	C23	alkane	0.767509	109.951
QLBL_W04_01	worker	QLBL	1	1_2	27	dodecyl_decanoate	ester	0.0830644	11.8996
QLBL_W04_01	worker	QLBL	1	1_2	27	C24	alkane	0.0351169	5.03074
QLBL_W04_01	worker	QLBL	1	1_2	27	C25_alkene	alkene	3.53803	506.848
QLBL_W04_01	worker	QLBL	1	1_2	27	C25	alkane	0.85643	122.69
QLBL_W04_01	worker	QLBL	1	1_2	27	ester_complex_1	ester	0.0951754	13.6346
QLBL_W04_01	worker	QLBL	1	1_2	27	C27_alkene	alkene	0.957019	137.1
QLBL_W04_01	worker	QLBL	1	1_2	27	C27	alkane	0.317278	45.4523
QLBL_W04_01	worker	QLBL	1	1_2	27	ester_complex_2	ester	0.0680884	9.75414
QLBL_W04_01	worker	QLBL	1	1_2	27	C29_alkene_I	alkene	0.247077	35.3955
QLBL_W04_01	worker	QLBL	1	1_2	27	C29_alkene_II	alkene	0.141572	20.2812
QLBL_W04_01	worker	QLBL	1	1_2	27	C29	alkane	0.145919	20.9039
QLBL_W04_01	worker	QLBL	1	1_2	27	ester_complex_3	ester	0.24725	35.4204
QLBL_W04_01	worker	QLBL	1	1_2	27	C31_alkene_I	alkene	0.126645	18.1428
QLBL_W04_01	worker	QLBL	1	1_2	27	C31_alkene_II	alkene	0.0300006	4.2978
QLBL_W04_01	worker	QLBL	1	1_2	27	C31	alkane	0.0459363	6.5807
QLBL_W04_01	worker	QLBL	1	1_2	27	dodecyl_palmitoleate	ester	0.727563	104.229
QLBL_W04_01	worker	QLBL	1	1_2	27	ester_complex_4	ester	1.38918	199.01
QLBL_W04_01	worker	QLBL	1	1_2	27	ester_complex_5	ester	2.8204	404.042
QLBL_W04_01	worker	QLBL	1	1_2	27	ester_6	ester	0	0
QLBL_W04_01	worker	QLBL	1	1_2	27	ester_7	ester	0	0
QLBL_W05_01	worker	QLBL	1	1_2	27	beta_springene	terpene	0	0
QLBL_W05_01	worker	QLBL	1	1_2	27	springene_I	terpene	0	0
QLBL_W05_01	worker	QLBL	1	1_2	27	springene_II	terpene	0	0
QLBL_W05_01	worker	QLBL	1	1_2	27	C21	alkane	0.0151874	2.17007
QLBL_W05_01	worker	QLBL	1	1_2	27	dodecyl_octanoate	ester	0	0
QLBL_W05_01	worker	QLBL	1	1_2	27	C22	alkane	0	0
QLBL_W05_01	worker	QLBL	1	1_2	27	C23_alkene	alkene	0.0693651	9.91126
QLBL_W05_01	worker	QLBL	1	1_2	27	C23	alkane	0.125389	17.9162
QLBL_W05_01	worker	QLBL	1	1_2	27	dodecyl_decanoate	ester	0.00438492	0.626542
QLBL_W05_01	worker	QLBL	1	1_2	27	C24	alkane	0.00993394	1.41942
QLBL_W05_01	worker	QLBL	1	1_2	27	C25_alkene	alkene	0.282582	40.3769
QLBL_W05_01	worker	QLBL	1	1_2	27	C25	alkane	0.17413	24.8807
QLBL_W05_01	worker	QLBL	1	1_2	27	ester_complex_1	ester	0.00880685	1.25837
QLBL_W05_01	worker	QLBL	1	1_2	27	C27_alkene	alkene	0.0838392	11.9794
QLBL_W05_01	worker	QLBL	1	1_2	27	C27	alkane	0.0499306	7.13436
QLBL_W05_01	worker	QLBL	1	1_2	27	ester_complex_2	ester	0	0
QLBL_W05_01	worker	QLBL	1	1_2	27	C29_alkene_I	alkene	0.0166138	2.37386
QLBL_W05_01	worker	QLBL	1	1_2	27	C29_alkene_II	alkene	0.0139396	1.99177
QLBL_W05_01	worker	QLBL	1	1_2	27	C29	alkane	0.0334702	4.78241
QLBL_W05_01	worker	QLBL	1	1_2	27	ester_complex_3	ester	0.0326585	4.66643
QLBL_W05_01	worker	QLBL	1	1_2	27	C31_alkene_I	alkene	0.0109197	1.56026
QLBL_W05_01	worker	QLBL	1	1_2	27	C31_alkene_II	alkene	0.00234066	0.334446
QLBL_W05_01	worker	QLBL	1	1_2	27	C31	alkane	0.0196342	2.80544
QLBL_W05_01	worker	QLBL	1	1_2	27	dodecyl_palmitoleate	ester	0.0519593	7.42423
QLBL_W05_01	worker	QLBL	1	1_2	27	ester_complex_4	ester	0.0568257	8.11957
QLBL_W05_01	worker	QLBL	1	1_2	27	ester_complex_5	ester	0.152009	21.7198
QLBL_W05_01	worker	QLBL	1	1_2	27	ester_6	ester	0	0
QLBL_W05_01	worker	QLBL	1	1_2	27	ester_7	ester	0	0
QR_W01_01	worker	QR	1	1_2	27	beta_springene	terpene	0	0
QR_W01_01	worker	QR	1	1_2	27	springene_I	terpene	0	0
QR_W01_01	worker	QR	1	1_2	27	springene_II	terpene	0	0
QR_W01_01	worker	QR	1	1_2	27	C21	alkane	0.0352704	6.54524
QR_W01_01	worker	QR	1	1_2	27	dodecyl_octanoate	ester	0	0
QR_W01_01	worker	QR	1	1_2	27	C22	alkane	0	0
QR_W01_01	worker	QR	1	1_2	27	C23_alkene	alkene	1.06626	197.869
QR_W01_01	worker	QR	1	1_2	27	C23	alkane	0.649443	120.519
QR_W01_01	worker	QR	1	1_2	27	dodecyl_decanoate	ester	0.0960146	17.8177
QR_W01_01	worker	QR	1	1_2	27	C24	alkane	0.0272931	5.06485
QR_W01_01	worker	QR	1	1_2	27	C25_alkene	alkene	2.77408	514.793
QR_W01_01	worker	QR	1	1_2	27	C25	alkane	0.926402	171.915
QR_W01_01	worker	QR	1	1_2	27	ester_complex_1	ester	0.0762199	14.1443
QR_W01_01	worker	QR	1	1_2	27	C27_alkene	alkene	0.544275	101.003
QR_W01_01	worker	QR	1	1_2	27	C27	alkane	0.264904	49.1589
QR_W01_01	worker	QR	1	1_2	27	ester_complex_2	ester	0.0230541	4.27821
QR_W01_01	worker	QR	1	1_2	27	C29_alkene_I	alkene	0.128014	23.7558
QR_W01_01	worker	QR	1	1_2	27	C29_alkene_II	alkene	0.0348762	6.47207
QR_W01_01	worker	QR	1	1_2	27	C29	alkane	0.153494	28.4844
QR_W01_01	worker	QR	1	1_2	27	ester_complex_3	ester	0.0475014	8.81497
QR_W01_01	worker	QR	1	1_2	27	C31_alkene_I	alkene	0	0
QR_W01_01	worker	QR	1	1_2	27	C31_alkene_II	alkene	0.054911	10.19
QR_W01_01	worker	QR	1	1_2	27	C31	alkane	0.0454593	8.436
QR_W01_01	worker	QR	1	1_2	27	dodecyl_palmitoleate	ester	0.391115	72.5802
QR_W01_01	worker	QR	1	1_2	27	ester_complex_4	ester	0	0
QR_W01_01	worker	QR	1	1_2	27	ester_complex_5	ester	0.30044	55.7536
QR_W01_01	worker	QR	1	1_2	27	ester_6	ester	0	0
QR_W01_01	worker	QR	1	1_2	27	ester_7	ester	0	0
QR_W02_01	worker	QR	1	1_2	27	beta_springene	terpene	0	0
QR_W02_01	worker	QR	1	1_2	27	springene_I	terpene	0	0
QR_W02_01	worker	QR	1	1_2	27	springene_II	terpene	0	0
QR_W02_01	worker	QR	1	1_2	27	C21	alkane	0.0267355	7.65443
QR_W02_01	worker	QR	1	1_2	27	dodecyl_octanoate	ester	0	0
QR_W02_01	worker	QR	1	1_2	27	C22	alkane	0	0
QR_W02_01	worker	QR	1	1_2	27	C23_alkene	alkene	0.884106	253.121
QR_W02_01	worker	QR	1	1_2	27	C23	alkane	0.474752	135.922
QR_W02_01	worker	QR	1	1_2	27	dodecyl_decanoate	ester	0.058762	16.8237
QR_W02_01	worker	QR	1	1_2	27	C24	alkane	0.0299797	8.58326
QR_W02_01	worker	QR	1	1_2	27	C25_alkene	alkene	1.77078	506.978
QR_W02_01	worker	QR	1	1_2	27	C25	alkane	0.641156	183.564
QR_W02_01	worker	QR	1	1_2	27	ester_complex_1	ester	0.0312563	8.94874
QR_W02_01	worker	QR	1	1_2	27	C27_alkene	alkene	0.228082	65.3003
QR_W02_01	worker	QR	1	1_2	27	C27	alkane	0.120567	34.5185
QR_W02_01	worker	QR	1	1_2	27	ester_complex_2	ester	0	0
QR_W02_01	worker	QR	1	1_2	27	C29_alkene_I	alkene	0	0
QR_W02_01	worker	QR	1	1_2	27	C29_alkene_II	alkene	0.0383911	10.9914
QR_W02_01	worker	QR	1	1_2	27	C29	alkane	0.0441531	12.6411
QR_W02_01	worker	QR	1	1_2	27	ester_complex_3	ester	0	0
QR_W02_01	worker	QR	1	1_2	27	C31_alkene_I	alkene	0	0
QR_W02_01	worker	QR	1	1_2	27	C31_alkene_II	alkene	0	0
QR_W02_01	worker	QR	1	1_2	27	C31	alkane	0	0
QR_W02_01	worker	QR	1	1_2	27	dodecyl_palmitoleate	ester	0.112975	32.3451
QR_W02_01	worker	QR	1	1_2	27	ester_complex_4	ester	0	0
QR_W02_01	worker	QR	1	1_2	27	ester_complex_5	ester	0	0
QR_W02_01	worker	QR	1	1_2	27	ester_6	ester	0	0
QR_W02_01	worker	QR	1	1_2	27	ester_7	ester	0	0
QR_W03_01	worker	QR	1	1_2	27	beta_springene	terpene	0	0
QR_W03_01	worker	QR	1	1_2	27	springene_I	terpene	0	0
QR_W03_01	worker	QR	1	1_2	27	springene_II	terpene	0	0
QR_W03_01	worker	QR	1	1_2	27	C21	alkane	0.0159049	4.31469
QR_W03_01	worker	QR	1	1_2	27	dodecyl_octanoate	ester	0	0
QR_W03_01	worker	QR	1	1_2	27	C22	alkane	0	0
QR_W03_01	worker	QR	1	1_2	27	C23_alkene	alkene	0.252837	68.5899
QR_W03_01	worker	QR	1	1_2	27	C23	alkane	0.128622	34.8927
QR_W03_01	worker	QR	1	1_2	27	dodecyl_decanoate	ester	0.019887	5.39497
QR_W03_01	worker	QR	1	1_2	27	C24	alkane	0.00867718	2.35396
QR_W03_01	worker	QR	1	1_2	27	C25_alkene	alkene	0.77619	210.566
QR_W03_01	worker	QR	1	1_2	27	C25	alkane	0.164199	44.5441
QR_W03_01	worker	QR	1	1_2	27	ester_complex_1	ester	0	0
QR_W03_01	worker	QR	1	1_2	27	C27_alkene	alkene	0.100248	27.1955
QR_W03_01	worker	QR	1	1_2	27	C27	alkane	0.0297532	8.07149
QR_W03_01	worker	QR	1	1_2	27	ester_complex_2	ester	0	0
QR_W03_01	worker	QR	1	1_2	27	C29_alkene_I	alkene	0	0
QR_W03_01	worker	QR	1	1_2	27	C29_alkene_II	alkene	0	0
QR_W03_01	worker	QR	1	1_2	27	C29	alkane	0	0
QR_W03_01	worker	QR	1	1_2	27	ester_complex_3	ester	0	0
QR_W03_01	worker	QR	1	1_2	27	C31_alkene_I	alkene	0	0
QR_W03_01	worker	QR	1	1_2	27	C31_alkene_II	alkene	0	0
QR_W03_01	worker	QR	1	1_2	27	C31	alkane	0	0
QR_W03_01	worker	QR	1	1_2	27	dodecyl_palmitoleate	ester	0	0
QR_W03_01	worker	QR	1	1_2	27	ester_complex_4	ester	0	0
QR_W03_01	worker	QR	1	1_2	27	ester_complex_5	ester	0	0
QR_W03_01	worker	QR	1	1_2	27	ester_6	ester	0	0
QR_W03_01	worker	QR	1	1_2	27	ester_7	ester	0	0
QR_W04_01	worker	QR	1	1_2	27	beta_springene	terpene	0	0
QR_W04_01	worker	QR	1	1_2	27	springene_I	terpene	0	0
QR_W04_01	worker	QR	1	1_2	27	springene_II	terpene	0	0
QR_W04_01	worker	QR	1	1_2	27	C21	alkane	0.0359607	9.27173
QR_W04_01	worker	QR	1	1_2	27	dodecyl_octanoate	ester	0	0
QR_W04_01	worker	QR	1	1_2	27	C22	alkane	0	0
QR_W04_01	worker	QR	1	1_2	27	C23_alkene	alkene	0.746295	192.417
QR_W04_01	worker	QR	1	1_2	27	C23	alkane	0.480482	123.882
QR_W04_01	worker	QR	1	1_2	27	dodecyl_decanoate	ester	0.0577916	14.9004
QR_W04_01	worker	QR	1	1_2	27	C24	alkane	0.0287113	7.40263
QR_W04_01	worker	QR	1	1_2	27	C25_alkene	alkene	1.96209	505.885
QR_W04_01	worker	QR	1	1_2	27	C25	alkane	0.716077	184.626
QR_W04_01	worker	QR	1	1_2	27	ester_complex_1	ester	0.0357021	9.20507
QR_W04_01	worker	QR	1	1_2	27	C27_alkene	alkene	0.315395	81.3181
QR_W04_01	worker	QR	1	1_2	27	C27	alkane	0.158706	40.9191
QR_W04_01	worker	QR	1	1_2	27	ester_complex_2	ester	0	0
QR_W04_01	worker	QR	1	1_2	27	C29_alkene_I	alkene	0	0
QR_W04_01	worker	QR	1	1_2	27	C29_alkene_II	alkene	0.0400675	10.3306
QR_W04_01	worker	QR	1	1_2	27	C29	alkane	0.0552384	14.2421
QR_W04_01	worker	QR	1	1_2	27	ester_complex_3	ester	0	0
QR_W04_01	worker	QR	1	1_2	27	C31_alkene_I	alkene	0	0
QR_W04_01	worker	QR	1	1_2	27	C31_alkene_II	alkene	0	0
QR_W04_01	worker	QR	1	1_2	27	C31	alkane	0	0
QR_W04_01	worker	QR	1	1_2	27	dodecyl_palmitoleate	ester	0	0
QR_W04_01	worker	QR	1	1_2	27	ester_complex_4	ester	0	0
QR_W04_01	worker	QR	1	1_2	27	ester_complex_5	ester	0	0
QR_W04_01	worker	QR	1	1_2	27	ester_6	ester	0	0
QR_W04_01	worker	QR	1	1_2	27	ester_7	ester	0	0
QR_W05_01	worker	QR	1	1_2	27	beta_springene	terpene	0	0
QR_W05_01	worker	QR	1	1_2	27	springene_I	terpene	0	0
QR_W05_01	worker	QR	1	1_2	27	springene_II	terpene	0	0
QR_W05_01	worker	QR	1	1_2	27	C21	alkane	0.0424721	10.9283
QR_W05_01	worker	QR	1	1_2	27	dodecyl_octanoate	ester	0.0053433	1.37486
QR_W05_01	worker	QR	1	1_2	27	C22	alkane	0.00700713	1.80298
QR_W05_01	worker	QR	1	1_2	27	C23_alkene	alkene	1.24143	319.428
QR_W05_01	worker	QR	1	1_2	27	C23	alkane	0.685714	176.438
QR_W05_01	worker	QR	1	1_2	27	dodecyl_decanoate	ester	0.0878443	22.6029
QR_W05_01	worker	QR	1	1_2	27	C24	alkane	0.0423057	10.8855
QR_W05_01	worker	QR	1	1_2	27	C25_alkene	alkene	2.4019	618.022
QR_W05_01	worker	QR	1	1_2	27	C25	alkane	0.874409	224.991
QR_W05_01	worker	QR	1	1_2	27	ester_complex_1	ester	0.0643126	16.548
QR_W05_01	worker	QR	1	1_2	27	C27_alkene	alkene	0.3338	85.8887
QR_W05_01	worker	QR	1	1_2	27	C27	alkane	0.17788	45.7697
QR_W05_01	worker	QR	1	1_2	27	ester_complex_2	ester	0	0
QR_W05_01	worker	QR	1	1_2	27	C29_alkene_I	alkene	0	0
QR_W05_01	worker	QR	1	1_2	27	C29_alkene_II	alkene	0.0462592	11.9028
QR_W05_01	worker	QR	1	1_2	27	C29	alkane	0.0528845	13.6075
QR_W05_01	worker	QR	1	1_2	27	ester_complex_3	ester	0	0
QR_W05_01	worker	QR	1	1_2	27	C31_alkene_I	alkene	0	0
QR_W05_01	worker	QR	1	1_2	27	C31_alkene_II	alkene	0	0
QR_W05_01	worker	QR	1	1_2	27	C31	alkane	0	0
QR_W05_01	worker	QR	1	1_2	27	dodecyl_palmitoleate	ester	0	0
QR_W05_01	worker	QR	1	1_2	27	ester_complex_4	ester	0	0
QR_W05_01	worker	QR	1	1_2	27	ester_complex_5	ester	0	0
QR_W05_01	worker	QR	1	1_2	27	ester_6	ester	0	0
QR_W05_01	worker	QR	1	1_2	27	ester_7	ester	0	0
QL_W01_02	worker	QL	2	1_2	28	beta_springene	terpene	0	0
QL_W01_02	worker	QL	2	1_2	28	springene_I	terpene	0	0
QL_W01_02	worker	QL	2	1_2	28	springene_II	terpene	0	0
QL_W01_02	worker	QL	2	1_2	28	C21	alkane	0.0476063	7.15706
QL_W01_02	worker	QL	2	1_2	28	dodecyl_octanoate	ester	0.0378097	5.68427
QL_W01_02	worker	QL	2	1_2	28	C22	alkane	0.0237243	3.56667
QL_W01_02	worker	QL	2	1_2	28	C23_alkene	alkene	2.06689	310.733
QL_W01_02	worker	QL	2	1_2	28	C23	alkane	0.875364	131.601
QL_W01_02	worker	QL	2	1_2	28	dodecyl_decanoate	ester	0.142383	21.4056
QL_W01_02	worker	QL	2	1_2	28	C24	alkane	0.0406157	6.10611
QL_W01_02	worker	QL	2	1_2	28	C25_alkene	alkene	2.16665	325.732
QL_W01_02	worker	QL	2	1_2	28	C25	alkane	0.812363	122.13
QL_W01_02	worker	QL	2	1_2	28	ester_complex_1	ester	0.0722407	10.8606
QL_W01_02	worker	QL	2	1_2	28	C27_alkene	alkene	0.240267	36.1214
QL_W01_02	worker	QL	2	1_2	28	C27	alkane	0.112749	16.9506
QL_W01_02	worker	QL	2	1_2	28	ester_complex_2	ester	0.144251	21.6865
QL_W01_02	worker	QL	2	1_2	28	C29_alkene_I	alkene	0.0642243	9.6554
QL_W01_02	worker	QL	2	1_2	28	C29_alkene_II	alkene	0.029534	4.4401
QL_W01_02	worker	QL	2	1_2	28	C29	alkane	0.0591394	8.89094
QL_W01_02	worker	QL	2	1_2	28	ester_complex_3	ester	0.180863	27.1906
QL_W01_02	worker	QL	2	1_2	28	C31_alkene_I	alkene	0.0388865	5.84614
QL_W01_02	worker	QL	2	1_2	28	C31_alkene_II	alkene	0.0070272	1.05646
QL_W01_02	worker	QL	2	1_2	28	C31	alkane	0.026397	3.96848
QL_W01_02	worker	QL	2	1_2	28	dodecyl_palmitoleate	ester	0.604213	90.8366
QL_W01_02	worker	QL	2	1_2	28	ester_complex_4	ester	0.111166	16.7125
QL_W01_02	worker	QL	2	1_2	28	ester_complex_5	ester	0.248323	37.3326
QL_W01_02	worker	QL	2	1_2	28	ester_6	ester	0	0
QL_W01_02	worker	QL	2	1_2	28	ester_7	ester	0	0
QL_W02_02	worker	QL	2	1_2	28	beta_springene	terpene	0	0
QL_W02_02	worker	QL	2	1_2	28	springene_I	terpene	0	0
QL_W02_02	worker	QL	2	1_2	28	springene_II	terpene	0	0
QL_W02_02	worker	QL	2	1_2	28	C21	alkane	0.0397257	5.74323
QL_W02_02	worker	QL	2	1_2	28	dodecyl_octanoate	ester	0.0212158	3.06722
QL_W02_02	worker	QL	2	1_2	28	C22	alkane	0.0125218	1.8103
QL_W02_02	worker	QL	2	1_2	28	C23_alkene	alkene	1.12224	162.245
QL_W02_02	worker	QL	2	1_2	28	C23	alkane	0.524626	75.8463
QL_W02_02	worker	QL	2	1_2	28	dodecyl_decanoate	ester	0.0572688	8.27946
QL_W02_02	worker	QL	2	1_2	28	C24	alkane	0.0139548	2.01747
QL_W02_02	worker	QL	2	1_2	28	C25_alkene	alkene	0.927075	134.029
QL_W02_02	worker	QL	2	1_2	28	C25	alkane	0.259554	37.5243
QL_W02_02	worker	QL	2	1_2	28	ester_complex_1	ester	0.0366035	5.29184
QL_W02_02	worker	QL	2	1_2	28	C27_alkene	alkene	0.1144	16.5391
QL_W02_02	worker	QL	2	1_2	28	C27	alkane	0.0494669	7.15153
QL_W02_02	worker	QL	2	1_2	28	ester_complex_2	ester	0.0594961	8.60147
QL_W02_02	worker	QL	2	1_2	28	C29_alkene_I	alkene	0.0327974	4.74158
QL_W02_02	worker	QL	2	1_2	28	C29_alkene_II	alkene	0.0174915	2.52879
QL_W02_02	worker	QL	2	1_2	28	C29	alkane	0.0307197	4.44121
QL_W02_02	worker	QL	2	1_2	28	ester_complex_3	ester	0.0442938	6.40365
QL_W02_02	worker	QL	2	1_2	28	C31_alkene_I	alkene	0.0226445	3.27376
QL_W02_02	worker	QL	2	1_2	28	C31_alkene_II	alkene	0	0
QL_W02_02	worker	QL	2	1_2	28	C31	alkane	0.0216392	3.12843
QL_W02_02	worker	QL	2	1_2	28	dodecyl_palmitoleate	ester	0.197942	28.6168
QL_W02_02	worker	QL	2	1_2	28	ester_complex_4	ester	0	0
QL_W02_02	worker	QL	2	1_2	28	ester_complex_5	ester	0.0642145	9.28363
QL_W02_02	worker	QL	2	1_2	28	ester_6	ester	0	0
QL_W02_02	worker	QL	2	1_2	28	ester_7	ester	0	0
QL_W03_02	worker	QL	2	1_2	28	beta_springene	terpene	0	0
QL_W03_02	worker	QL	2	1_2	28	springene_I	terpene	0	0
QL_W03_02	worker	QL	2	1_2	28	springene_II	terpene	0	0
QL_W03_02	worker	QL	2	1_2	28	C21	alkane	0.0432907	6.15171
QL_W03_02	worker	QL	2	1_2	28	dodecyl_octanoate	ester	0.0664344	9.44046
QL_W03_02	worker	QL	2	1_2	28	C22	alkane	0.018919	2.68843
QL_W03_02	worker	QL	2	1_2	28	C23_alkene	alkene	2.20288	313.034
QL_W03_02	worker	QL	2	1_2	28	C23	alkane	0.948058	134.721
QL_W03_02	worker	QL	2	1_2	28	dodecyl_decanoate	ester	0.285127	40.5172
QL_W03_02	worker	QL	2	1_2	28	C24	alkane	0.0495125	7.03583
QL_W03_02	worker	QL	2	1_2	28	C25_alkene	alkene	2.67061	379.499
QL_W03_02	worker	QL	2	1_2	28	C25	alkane	0.980415	139.319
QL_W03_02	worker	QL	2	1_2	28	ester_complex_1	ester	0.103703	14.7364
QL_W03_02	worker	QL	2	1_2	28	C27_alkene	alkene	0.378394	53.7706
QL_W03_02	worker	QL	2	1_2	28	C27	alkane	0.148524	21.1056
QL_W03_02	worker	QL	2	1_2	28	ester_complex_2	ester	0.155872	22.1498
QL_W03_02	worker	QL	2	1_2	28	C29_alkene_I	alkene	0.0710943	10.1026
QL_W03_02	worker	QL	2	1_2	28	C29_alkene_II	alkene	0.0580776	8.25295
QL_W03_02	worker	QL	2	1_2	28	C29	alkane	0.0759034	10.786
QL_W03_02	worker	QL	2	1_2	28	ester_complex_3	ester	0.427503	60.7491
QL_W03_02	worker	QL	2	1_2	28	C31_alkene_I	alkene	0.0418121	5.94159
QL_W03_02	worker	QL	2	1_2	28	C31_alkene_II	alkene	0.00942447	1.33924
QL_W03_02	worker	QL	2	1_2	28	C31	alkane	0.033772	4.79908
QL_W03_02	worker	QL	2	1_2	28	dodecyl_palmitoleate	ester	1.71857	244.213
QL_W03_02	worker	QL	2	1_2	28	ester_complex_4	ester	0.179037	25.4416
QL_W03_02	worker	QL	2	1_2	28	ester_complex_5	ester	0.601957	85.5394
QL_W03_02	worker	QL	2	1_2	28	ester_6	ester	0	0
QL_W03_02	worker	QL	2	1_2	28	ester_7	ester	0	0
QL_W04_02	worker	QL	2	1_2	28	beta_springene	terpene	0	0
QL_W04_02	worker	QL	2	1_2	28	springene_I	terpene	0	0
QL_W04_02	worker	QL	2	1_2	28	springene_II	terpene	0	0
QL_W04_02	worker	QL	2	1_2	28	C21	alkane	0.0959898	13.4054
QL_W04_02	worker	QL	2	1_2	28	dodecyl_octanoate	ester	0.0513938	7.17738
QL_W04_02	worker	QL	2	1_2	28	C22	alkane	0.0445181	6.21715
QL_W04_02	worker	QL	2	1_2	28	C23_alkene	alkene	5.75314	803.453
QL_W04_02	worker	QL	2	1_2	28	C23	alkane	2.04681	285.846
QL_W04_02	worker	QL	2	1_2	28	dodecyl_decanoate	ester	0.317249	44.3053
QL_W04_02	worker	QL	2	1_2	28	C24	alkane	0.0898265	12.5447
QL_W04_02	worker	QL	2	1_2	28	C25_alkene	alkene	5.52325	771.348
QL_W04_02	worker	QL	2	1_2	28	C25	alkane	1.59766	223.121
QL_W04_02	worker	QL	2	1_2	28	ester_complex_1	ester	0.228886	31.965
QL_W04_02	worker	QL	2	1_2	28	C27_alkene	alkene	0.672386	93.9018
QL_W04_02	worker	QL	2	1_2	28	C27	alkane	0.242788	33.9065
QL_W04_02	worker	QL	2	1_2	28	ester_complex_2	ester	0.334441	46.7062
QL_W04_02	worker	QL	2	1_2	28	C29_alkene_I	alkene	0.193145	26.9736
QL_W04_02	worker	QL	2	1_2	28	C29_alkene_II	alkene	0.101697	14.2025
QL_W04_02	worker	QL	2	1_2	28	C29	alkane	0.139736	19.5147
QL_W04_02	worker	QL	2	1_2	28	ester_complex_3	ester	0.462565	64.5994
QL_W04_02	worker	QL	2	1_2	28	C31_alkene_I	alkene	0.139718	19.5123
QL_W04_02	worker	QL	2	1_2	28	C31_alkene_II	alkene	0.0183164	2.55797
QL_W04_02	worker	QL	2	1_2	28	C31	alkane	0.0513643	7.17325
QL_W04_02	worker	QL	2	1_2	28	dodecyl_palmitoleate	ester	0.849807	118.679
QL_W04_02	worker	QL	2	1_2	28	ester_complex_4	ester	0.307228	42.9058
QL_W04_02	worker	QL	2	1_2	28	ester_complex_5	ester	0.915834	127.9
QL_W04_02	worker	QL	2	1_2	28	ester_6	ester	0	0
QL_W04_02	worker	QL	2	1_2	28	ester_7	ester	0	0
QL_W05_02	worker	QL	2	1_2	28	beta_springene	terpene	0	0
QL_W05_02	worker	QL	2	1_2	28	springene_I	terpene	0	0
QL_W05_02	worker	QL	2	1_2	28	springene_II	terpene	0	0
QL_W05_02	worker	QL	2	1_2	28	C21	alkane	0.0559193	8.44016
QL_W05_02	worker	QL	2	1_2	28	dodecyl_octanoate	ester	0.0292271	4.41138
QL_W05_02	worker	QL	2	1_2	28	C22	alkane	0.0228878	3.45457
QL_W05_02	worker	QL	2	1_2	28	C23_alkene	alkene	2.17565	328.381
QL_W05_02	worker	QL	2	1_2	28	C23	alkane	1.18314	178.577
QL_W05_02	worker	QL	2	1_2	28	dodecyl_decanoate	ester	0.136646	20.6247
QL_W05_02	worker	QL	2	1_2	28	C24	alkane	0.0423739	6.39569
QL_W05_02	worker	QL	2	1_2	28	C25_alkene	alkene	2.89063	436.297
QL_W05_02	worker	QL	2	1_2	28	C25	alkane	0.791606	119.481
QL_W05_02	worker	QL	2	1_2	28	ester_complex_1	ester	0.0737996	11.1389
QL_W05_02	worker	QL	2	1_2	28	C27_alkene	alkene	0.459998	69.4297
QL_W05_02	worker	QL	2	1_2	28	C27	alkane	0.144893	21.8694
QL_W05_02	worker	QL	2	1_2	28	ester_complex_2	ester	0.10856	16.3854
QL_W05_02	worker	QL	2	1_2	28	C29_alkene_I	alkene	0.0885065	13.3587
QL_W05_02	worker	QL	2	1_2	28	C29_alkene_II	alkene	0.0927182	13.9944
QL_W05_02	worker	QL	2	1_2	28	C29	alkane	0.0904331	13.6495
QL_W05_02	worker	QL	2	1_2	28	ester_complex_3	ester	0.236993	35.7704
QL_W05_02	worker	QL	2	1_2	28	C31_alkene_I	alkene	0.0545065	8.22692
QL_W05_02	worker	QL	2	1_2	28	C31_alkene_II	alkene	0.0188467	2.84462
QL_W05_02	worker	QL	2	1_2	28	C31	alkane	0.0299007	4.51306
QL_W05_02	worker	QL	2	1_2	28	dodecyl_palmitoleate	ester	0.657891	99.2986
QL_W05_02	worker	QL	2	1_2	28	ester_complex_4	ester	0.117408	17.7209
QL_W05_02	worker	QL	2	1_2	28	ester_complex_5	ester	0.434366	65.561
QL_W05_02	worker	QL	2	1_2	28	ester_6	ester	0	0
QL_W05_02	worker	QL	2	1_2	28	ester_7	ester	0	0
QLBL_W01_02	worker	QLBL	2	1_2	26	beta_springene	terpene	0	0
QLBL_W01_02	worker	QLBL	2	1_2	26	springene_I	terpene	0	0
QLBL_W01_02	worker	QLBL	2	1_2	26	springene_II	terpene	0	0
QLBL_W01_02	worker	QLBL	2	1_2	26	C21	alkane	0.0618505	8.59419
QLBL_W01_02	worker	QLBL	2	1_2	26	dodecyl_octanoate	ester	0.162567	22.5888
QLBL_W01_02	worker	QLBL	2	1_2	26	C22	alkane	0.0262217	3.64353
QLBL_W01_02	worker	QLBL	2	1_2	26	C23_alkene	alkene	2.10017	291.821
QLBL_W01_02	worker	QLBL	2	1_2	26	C23	alkane	1.08074	150.17
QLBL_W01_02	worker	QLBL	2	1_2	26	dodecyl_decanoate	ester	0.266303	37.0031
QLBL_W01_02	worker	QLBL	2	1_2	26	C24	alkane	0.0568377	7.89765
QLBL_W01_02	worker	QLBL	2	1_2	26	C25_alkene	alkene	2.40944	334.794
QLBL_W01_02	worker	QLBL	2	1_2	26	C25	alkane	0.930126	129.242
QLBL_W01_02	worker	QLBL	2	1_2	26	ester_complex_1	ester	0.275637	38.3001
QLBL_W01_02	worker	QLBL	2	1_2	26	C27_alkene	alkene	0.265639	36.9108
QLBL_W01_02	worker	QLBL	2	1_2	26	C27	alkane	0.121133	16.8315
QLBL_W01_02	worker	QLBL	2	1_2	26	ester_complex_2	ester	0.140259	19.4891
QLBL_W01_02	worker	QLBL	2	1_2	26	C29_alkene_I	alkene	0.0833406	11.5803
QLBL_W01_02	worker	QLBL	2	1_2	26	C29_alkene_II	alkene	0.030451	4.23119
QLBL_W01_02	worker	QLBL	2	1_2	26	C29	alkane	0.0710701	9.87526
QLBL_W01_02	worker	QLBL	2	1_2	26	ester_complex_3	ester	0.291385	40.4882
QLBL_W01_02	worker	QLBL	2	1_2	26	C31_alkene_I	alkene	0.0559382	7.77267
QLBL_W01_02	worker	QLBL	2	1_2	26	C31_alkene_II	alkene	0.0030029	0.417256
QLBL_W01_02	worker	QLBL	2	1_2	26	C31	alkane	0.0282726	3.92851
QLBL_W01_02	worker	QLBL	2	1_2	26	dodecyl_palmitoleate	ester	1.02348	142.214
QLBL_W01_02	worker	QLBL	2	1_2	26	ester_complex_4	ester	0.169302	23.5247
QLBL_W01_02	worker	QLBL	2	1_2	26	ester_complex_5	ester	0.322564	44.8206
QLBL_W01_02	worker	QLBL	2	1_2	26	ester_6	ester	0	0
QLBL_W01_02	worker	QLBL	2	1_2	26	ester_7	ester	0	0
QLBL_W02_02	worker	QLBL	2	1_2	26	beta_springene	terpene	0	0
QLBL_W02_02	worker	QLBL	2	1_2	26	springene_I	terpene	0	0
QLBL_W02_02	worker	QLBL	2	1_2	26	springene_II	terpene	0	0
QLBL_W02_02	worker	QLBL	2	1_2	26	C21	alkane	0.110732	14.8523
QLBL_W02_02	worker	QLBL	2	1_2	26	dodecyl_octanoate	ester	0.0716527	9.61071
QLBL_W02_02	worker	QLBL	2	1_2	26	C22	alkane	0.0583159	7.82186
QLBL_W02_02	worker	QLBL	2	1_2	26	C23_alkene	alkene	3.58203	480.454
QLBL_W02_02	worker	QLBL	2	1_2	26	C23	alkane	2.38152	319.431
QLBL_W02_02	worker	QLBL	2	1_2	26	dodecyl_decanoate	ester	0.352338	47.2588
QLBL_W02_02	worker	QLBL	2	1_2	26	C24	alkane	0.125341	16.8119
QLBL_W02_02	worker	QLBL	2	1_2	26	C25_alkene	alkene	3.6873	494.575
QLBL_W02_02	worker	QLBL	2	1_2	26	C25	alkane	2.08817	280.084
QLBL_W02_02	worker	QLBL	2	1_2	26	ester_complex_1	ester	0.237948	31.9157
QLBL_W02_02	worker	QLBL	2	1_2	26	C27_alkene	alkene	0.429695	57.6346
QLBL_W02_02	worker	QLBL	2	1_2	26	C27	alkane	0.292931	39.2905
QLBL_W02_02	worker	QLBL	2	1_2	26	ester_complex_2	ester	0.520887	69.8661
QLBL_W02_02	worker	QLBL	2	1_2	26	C29_alkene_I	alkene	0.105188	14.1087
QLBL_W02_02	worker	QLBL	2	1_2	26	C29_alkene_II	alkene	0.0592327	7.94482
QLBL_W02_02	worker	QLBL	2	1_2	26	C29	alkane	0.147804	19.8248
QLBL_W02_02	worker	QLBL	2	1_2	26	ester_complex_3	ester	0.685123	91.8949
QLBL_W02_02	worker	QLBL	2	1_2	26	C31_alkene_I	alkene	0.0635781	8.52767
QLBL_W02_02	worker	QLBL	2	1_2	26	C31_alkene_II	alkene	0.010636	1.42659
QLBL_W02_02	worker	QLBL	2	1_2	26	C31	alkane	0.0591358	7.93183
QLBL_W02_02	worker	QLBL	2	1_2	26	dodecyl_palmitoleate	ester	1.06373	142.677
QLBL_W02_02	worker	QLBL	2	1_2	26	ester_complex_4	ester	0.363978	48.82
QLBL_W02_02	worker	QLBL	2	1_2	26	ester_complex_5	ester	1.13759	152.583
QLBL_W02_02	worker	QLBL	2	1_2	26	ester_6	ester	0	0
QLBL_W02_02	worker	QLBL	2	1_2	26	ester_7	ester	0	0
QLBL_W03_02	worker	QLBL	2	1_2	26	beta_springene	terpene	0	0
QLBL_W03_02	worker	QLBL	2	1_2	26	springene_I	terpene	0	0
QLBL_W03_02	worker	QLBL	2	1_2	26	springene_II	terpene	0	0
QLBL_W03_02	worker	QLBL	2	1_2	26	C21	alkane	0.0578469	8.84462
QLBL_W03_02	worker	QLBL	2	1_2	26	dodecyl_octanoate	ester	0.0166665	2.54826
QLBL_W03_02	worker	QLBL	2	1_2	26	C22	alkane	0.0266283	4.07138
QLBL_W03_02	worker	QLBL	2	1_2	26	C23_alkene	alkene	2.40756	368.109
QLBL_W03_02	worker	QLBL	2	1_2	26	C23	alkane	1.2943	197.894
QLBL_W03_02	worker	QLBL	2	1_2	26	dodecyl_decanoate	ester	0.312668	47.8059
QLBL_W03_02	worker	QLBL	2	1_2	26	C24	alkane	0.0738541	11.2921
QLBL_W03_02	worker	QLBL	2	1_2	26	C25_alkene	alkene	3.15021	481.657
QLBL_W03_02	worker	QLBL	2	1_2	26	C25	alkane	1.32416	202.46
QLBL_W03_02	worker	QLBL	2	1_2	26	ester_complex_1	ester	0.308635	47.1894
QLBL_W03_02	worker	QLBL	2	1_2	26	C27_alkene	alkene	0.481296	73.5886
QLBL_W03_02	worker	QLBL	2	1_2	26	C27	alkane	0.231153	35.3426
QLBL_W03_02	worker	QLBL	2	1_2	26	ester_complex_2	ester	0.092185	14.0948
QLBL_W03_02	worker	QLBL	2	1_2	26	C29_alkene_I	alkene	0.113837	17.4053
QLBL_W03_02	worker	QLBL	2	1_2	26	C29_alkene_II	alkene	0.072885	11.1439
QLBL_W03_02	worker	QLBL	2	1_2	26	C29	alkane	0.120888	18.4834
QLBL_W03_02	worker	QLBL	2	1_2	26	ester_complex_3	ester	0.73805	112.846
QLBL_W03_02	worker	QLBL	2	1_2	26	C31_alkene_I	alkene	0.0754224	11.5319
QLBL_W03_02	worker	QLBL	2	1_2	26	C31_alkene_II	alkene	0.0175347	2.681
QLBL_W03_02	worker	QLBL	2	1_2	26	C31	alkane	0.0672545	10.283
QLBL_W03_02	worker	QLBL	2	1_2	26	dodecyl_palmitoleate	ester	5.47868	837.673
QLBL_W03_02	worker	QLBL	2	1_2	26	ester_complex_4	ester	0.726185	111.031
QLBL_W03_02	worker	QLBL	2	1_2	26	ester_complex_5	ester	2.28199	348.91
QLBL_W03_02	worker	QLBL	2	1_2	26	ester_6	ester	0	0
QLBL_W03_02	worker	QLBL	2	1_2	26	ester_7	ester	0	0
QLBL_W04_02	worker	QLBL	2	1_2	26	beta_springene	terpene	0	0
QLBL_W04_02	worker	QLBL	2	1_2	26	springene_I	terpene	0	0
QLBL_W04_02	worker	QLBL	2	1_2	26	springene_II	terpene	0	0
QLBL_W04_02	worker	QLBL	2	1_2	26	C21	alkane	0.0727122	11.1412
QLBL_W04_02	worker	QLBL	2	1_2	26	dodecyl_octanoate	ester	0.103112	15.7992
QLBL_W04_02	worker	QLBL	2	1_2	26	C22	alkane	0.0291598	4.46796
QLBL_W04_02	worker	QLBL	2	1_2	26	C23_alkene	alkene	2.09644	321.223
QLBL_W04_02	worker	QLBL	2	1_2	26	C23	alkane	1.41239	216.412
QLBL_W04_02	worker	QLBL	2	1_2	26	dodecyl_decanoate	ester	0.425367	65.1761
QLBL_W04_02	worker	QLBL	2	1_2	26	C24	alkane	0.0814489	12.4799
QLBL_W04_02	worker	QLBL	2	1_2	26	C25_alkene	alkene	3.72025	570.029
QLBL_W04_02	worker	QLBL	2	1_2	26	C25	alkane	1.49852	229.608
QLBL_W04_02	worker	QLBL	2	1_2	26	ester_complex_1	ester	0.340225	52.1303
QLBL_W04_02	worker	QLBL	2	1_2	26	C27_alkene	alkene	0.622544	95.3881
QLBL_W04_02	worker	QLBL	2	1_2	26	C27	alkane	0.295383	45.2595
QLBL_W04_02	worker	QLBL	2	1_2	26	ester_complex_2	ester	0.539201	82.6182
QLBL_W04_02	worker	QLBL	2	1_2	26	C29_alkene_I	alkene	0.136255	20.8774
QLBL_W04_02	worker	QLBL	2	1_2	26	C29_alkene_II	alkene	0.106846	16.3713
QLBL_W04_02	worker	QLBL	2	1_2	26	C29	alkane	0.1503	23.0295
QLBL_W04_02	worker	QLBL	2	1_2	26	ester_complex_3	ester	1.17154	179.508
QLBL_W04_02	worker	QLBL	2	1_2	26	C31_alkene_I	alkene	0.0840872	12.8841
QLBL_W04_02	worker	QLBL	2	1_2	26	C31_alkene_II	alkene	0.0217794	3.33711
QLBL_W04_02	worker	QLBL	2	1_2	26	C31	alkane	0.0545044	8.35134
QLBL_W04_02	worker	QLBL	2	1_2	26	dodecyl_palmitoleate	ester	4.41846	677.01
QLBL_W04_02	worker	QLBL	2	1_2	26	ester_complex_4	ester	0.725569	111.174
QLBL_W04_02	worker	QLBL	2	1_2	26	ester_complex_5	ester	2.25242	345.123
QLBL_W04_02	worker	QLBL	2	1_2	26	ester_6	ester	0	0
QLBL_W04_02	worker	QLBL	2	1_2	26	ester_7	ester	0	0
QLBL_W05_02	worker	QLBL	2	1_2	2	beta_springene	terpene	0	0
QLBL_W05_02	worker	QLBL	2	1_2	2	springene_I	terpene	0	0
QLBL_W05_02	worker	QLBL	2	1_2	2	springene_II	terpene	0	0
QLBL_W05_02	worker	QLBL	2	1_2	2	C21	alkane	0.446738	114.247
QLBL_W05_02	worker	QLBL	2	1_2	2	dodecyl_octanoate	ester	0.13879	35.4934
QLBL_W05_02	worker	QLBL	2	1_2	2	C22	alkane	0.110126	28.1631
QLBL_W05_02	worker	QLBL	2	1_2	2	C23_alkene	alkene	7.68239	1964.66
QLBL_W05_02	worker	QLBL	2	1_2	2	C23	alkane	5.41177	1383.98
QLBL_W05_02	worker	QLBL	2	1_2	2	dodecyl_decanoate	ester	1.49782	383.045
QLBL_W05_02	worker	QLBL	2	1_2	2	C24	alkane	0.395101	101.041
QLBL_W05_02	worker	QLBL	2	1_2	2	C25_alkene	alkene	21.0605	5385.9
QLBL_W05_02	worker	QLBL	2	1_2	2	C25	alkane	8.48126	2168.96
QLBL_W05_02	worker	QLBL	2	1_2	2	ester_complex_1	ester	1.06728	272.941
QLBL_W05_02	worker	QLBL	2	1_2	2	C27_alkene	alkene	5.89637	1507.91
QLBL_W05_02	worker	QLBL	2	1_2	2	C27	alkane	2.11384	540.582
QLBL_W05_02	worker	QLBL	2	1_2	2	ester_complex_2	ester	2.13803	546.769
QLBL_W05_02	worker	QLBL	2	1_2	2	C29_alkene_I	alkene	1.29595	331.42
QLBL_W05_02	worker	QLBL	2	1_2	2	C29_alkene_II	alkene	1.34205	343.209
QLBL_W05_02	worker	QLBL	2	1_2	2	C29	alkane	0.818433	209.302
QLBL_W05_02	worker	QLBL	2	1_2	2	ester_complex_3	ester	3.80799	973.838
QLBL_W05_02	worker	QLBL	2	1_2	2	C31_alkene_I	alkene	0.612503	156.639
QLBL_W05_02	worker	QLBL	2	1_2	2	C31_alkene_II	alkene	0.253709	64.8824
QLBL_W05_02	worker	QLBL	2	1_2	2	C31	alkane	0.221492	56.6433
QLBL_W05_02	worker	QLBL	2	1_2	2	dodecyl_palmitoleate	ester	5.31138	1358.31
QLBL_W05_02	worker	QLBL	2	1_2	2	ester_complex_4	ester	4.2822	1095.11
QLBL_W05_02	worker	QLBL	2	1_2	2	ester_complex_5	ester	13.4151	3430.71
QLBL_W05_02	worker	QLBL	2	1_2	2	ester_6	ester	0	0
QLBL_W05_02	worker	QLBL	2	1_2	2	ester_7	ester	0	0
QR_W01_02	worker	QR	2	1_2	27	beta_springene	terpene	0	0
QR_W01_02	worker	QR	2	1_2	27	springene_I	terpene	0	0
QR_W01_02	worker	QR	2	1_2	27	springene_II	terpene	0	0
QR_W01_02	worker	QR	2	1_2	27	C21	alkane	0.00735255	2.09077
QR_W01_02	worker	QR	2	1_2	27	dodecyl_octanoate	ester	0.0196445	5.58609
QR_W01_02	worker	QR	2	1_2	27	C22	alkane	0.00615986	1.75162
QR_W01_02	worker	QR	2	1_2	27	C23_alkene	alkene	0.41404	117.736
QR_W01_02	worker	QR	2	1_2	27	C23	alkane	0.211974	60.2769
QR_W01_02	worker	QR	2	1_2	27	dodecyl_decanoate	ester	0.0320649	9.11797
QR_W01_02	worker	QR	2	1_2	27	C24	alkane	0.00855084	2.43151
QR_W01_02	worker	QR	2	1_2	27	C25_alkene	alkene	0.715417	203.436
QR_W01_02	worker	QR	2	1_2	27	C25	alkane	0.14231	40.4673
QR_W01_02	worker	QR	2	1_2	27	ester_complex_1	ester	0	0
QR_W01_02	worker	QR	2	1_2	27	C27_alkene	alkene	0.0571064	16.2388
QR_W01_02	worker	QR	2	1_2	27	C27	alkane	0.0165531	4.70704
QR_W01_02	worker	QR	2	1_2	27	ester_complex_2	ester	0	0
QR_W01_02	worker	QR	2	1_2	27	C29_alkene_I	alkene	0	0
QR_W01_02	worker	QR	2	1_2	27	C29_alkene_II	alkene	0	0
QR_W01_02	worker	QR	2	1_2	27	C29	alkane	0.0148814	4.23167
QR_W01_02	worker	QR	2	1_2	27	ester_complex_3	ester	0	0
QR_W01_02	worker	QR	2	1_2	27	C31_alkene_I	alkene	0	0
QR_W01_02	worker	QR	2	1_2	27	C31_alkene_II	alkene	0	0
QR_W01_02	worker	QR	2	1_2	27	C31	alkane	0	0
QR_W01_02	worker	QR	2	1_2	27	dodecyl_palmitoleate	ester	0	0
QR_W01_02	worker	QR	2	1_2	27	ester_complex_4	ester	0	0
QR_W01_02	worker	QR	2	1_2	27	ester_complex_5	ester	0	0
QR_W01_02	worker	QR	2	1_2	27	ester_6	ester	0	0
QR_W01_02	worker	QR	2	1_2	27	ester_7	ester	0	0
QR_W02_02	worker	QR	2	1_2	27	beta_springene	terpene	0	0
QR_W02_02	worker	QR	2	1_2	27	springene_I	terpene	0	0
QR_W02_02	worker	QR	2	1_2	27	springene_II	terpene	0	0
QR_W02_02	worker	QR	2	1_2	27	C21	alkane	0.0235205	7.06062
QR_W02_02	worker	QR	2	1_2	27	dodecyl_octanoate	ester	0.00364881	1.09534
QR_W02_02	worker	QR	2	1_2	27	C22	alkane	0	0
QR_W02_02	worker	QR	2	1_2	27	C23_alkene	alkene	0.962286	288.869
QR_W02_02	worker	QR	2	1_2	27	C23	alkane	0.500964	150.385
QR_W02_02	worker	QR	2	1_2	27	dodecyl_decanoate	ester	0.0598766	17.9744
QR_W02_02	worker	QR	2	1_2	27	C24	alkane	0.0220462	6.61807
QR_W02_02	worker	QR	2	1_2	27	C25_alkene	alkene	1.13871	341.831
QR_W02_02	worker	QR	2	1_2	27	C25	alkane	0.383268	115.053
QR_W02_02	worker	QR	2	1_2	27	ester_complex_1	ester	0	0
QR_W02_02	worker	QR	2	1_2	27	C27_alkene	alkene	0.0910746	27.3397
QR_W02_02	worker	QR	2	1_2	27	C27	alkane	0.0433883	13.0247
QR_W02_02	worker	QR	2	1_2	27	ester_complex_2	ester	0	0
QR_W02_02	worker	QR	2	1_2	27	C29_alkene_I	alkene	0	0
QR_W02_02	worker	QR	2	1_2	27	C29_alkene_II	alkene	0.014202	4.26331
QR_W02_02	worker	QR	2	1_2	27	C29	alkane	0.0337687	10.137
QR_W02_02	worker	QR	2	1_2	27	ester_complex_3	ester	0	0
QR_W02_02	worker	QR	2	1_2	27	C31_alkene_I	alkene	0	0
QR_W02_02	worker	QR	2	1_2	27	C31_alkene_II	alkene	0	0
QR_W02_02	worker	QR	2	1_2	27	C31	alkane	0	0
QR_W02_02	worker	QR	2	1_2	27	dodecyl_palmitoleate	ester	0	0
QR_W02_02	worker	QR	2	1_2	27	ester_complex_4	ester	0	0
QR_W02_02	worker	QR	2	1_2	27	ester_complex_5	ester	0	0
QR_W02_02	worker	QR	2	1_2	27	ester_6	ester	0	0
QR_W02_02	worker	QR	2	1_2	27	ester_7	ester	0	0
QR_W03_02	worker	QR	2	1_2	27	beta_springene	terpene	0	0
QR_W03_02	worker	QR	2	1_2	27	springene_I	terpene	0	0
QR_W03_02	worker	QR	2	1_2	27	springene_II	terpene	0	0
QR_W03_02	worker	QR	2	1_2	27	C21	alkane	0.0848428	21.4469
QR_W03_02	worker	QR	2	1_2	27	dodecyl_octanoate	ester	0.339127	85.7257
QR_W03_02	worker	QR	2	1_2	27	C22	alkane	0	0
QR_W03_02	worker	QR	2	1_2	27	C23_alkene	alkene	4.12295	1042.21
QR_W03_02	worker	QR	2	1_2	27	C23	alkane	2.06091	520.965
QR_W03_02	worker	QR	2	1_2	27	dodecyl_decanoate	ester	0.877273	221.76
QR_W03_02	worker	QR	2	1_2	27	C24	alkane	0.127582	32.2507
QR_W03_02	worker	QR	2	1_2	27	C25_alkene	alkene	6.06924	1534.21
QR_W03_02	worker	QR	2	1_2	27	C25	alkane	2.41524	610.533
QR_W03_02	worker	QR	2	1_2	27	ester_complex_1	ester	0.499244	126.201
QR_W03_02	worker	QR	2	1_2	27	C27_alkene	alkene	0.723289	182.836
QR_W03_02	worker	QR	2	1_2	27	C27	alkane	0.332372	84.0181
QR_W03_02	worker	QR	2	1_2	27	ester_complex_2	ester	0.515663	130.351
QR_W03_02	worker	QR	2	1_2	27	C29_alkene_I	alkene	0.133657	33.7862
QR_W03_02	worker	QR	2	1_2	27	C29_alkene_II	alkene	0.101317	25.6114
QR_W03_02	worker	QR	2	1_2	27	C29	alkane	0.168585	42.6154
QR_W03_02	worker	QR	2	1_2	27	ester_complex_3	ester	1.14091	288.403
QR_W03_02	worker	QR	2	1_2	27	C31_alkene_I	alkene	0.0800801	20.2429
QR_W03_02	worker	QR	2	1_2	27	C31_alkene_II	alkene	0	0
QR_W03_02	worker	QR	2	1_2	27	C31	alkane	0.0709164	17.9265
QR_W03_02	worker	QR	2	1_2	27	dodecyl_palmitoleate	ester	2.93185	741.123
QR_W03_02	worker	QR	2	1_2	27	ester_complex_4	ester	0	0
QR_W03_02	worker	QR	2	1_2	27	ester_complex_5	ester	0	0
QR_W03_02	worker	QR	2	1_2	27	ester_6	ester	0	0
QR_W03_02	worker	QR	2	1_2	27	ester_7	ester	0	0
QR_W04_02	worker	QR	2	1_2	27	beta_springene	terpene	0	0
QR_W04_02	worker	QR	2	1_2	27	springene_I	terpene	0	0
QR_W04_02	worker	QR	2	1_2	27	springene_II	terpene	0	0
QR_W04_02	worker	QR	2	1_2	27	C21	alkane	0.310136	74.6113
QR_W04_02	worker	QR	2	1_2	27	dodecyl_octanoate	ester	0.122769	29.5353
QR_W04_02	worker	QR	2	1_2	27	C22	alkane	0.138734	33.376
QR_W04_02	worker	QR	2	1_2	27	C23_alkene	alkene	8.4233	2026.44
QR_W04_02	worker	QR	2	1_2	27	C23	alkane	6.05465	1456.6
QR_W04_02	worker	QR	2	1_2	27	dodecyl_decanoate	ester	1.2668	304.761
QR_W04_02	worker	QR	2	1_2	27	C24	alkane	0.245862	59.1485
QR_W04_02	worker	QR	2	1_2	27	C25_alkene	alkene	13.4989	3247.5
QR_W04_02	worker	QR	2	1_2	27	C25	alkane	4.67898	1125.65
QR_W04_02	worker	QR	2	1_2	27	ester_complex_1	ester	0.999885	240.548
QR_W04_02	worker	QR	2	1_2	27	C27_alkene	alkene	2.87387	691.384
QR_W04_02	worker	QR	2	1_2	27	C27	alkane	1.10937	266.888
QR_W04_02	worker	QR	2	1_2	27	ester_complex_2	ester	1.20052	288.817
QR_W04_02	worker	QR	2	1_2	27	C29_alkene_I	alkene	0.632593	152.187
QR_W04_02	worker	QR	2	1_2	27	C29_alkene_II	alkene	0.53315	128.263
QR_W04_02	worker	QR	2	1_2	27	C29	alkane	0.508558	122.347
QR_W04_02	worker	QR	2	1_2	27	ester_complex_3	ester	2.97026	714.574
QR_W04_02	worker	QR	2	1_2	27	C31_alkene_I	alkene	0.367094	88.3141
QR_W04_02	worker	QR	2	1_2	27	C31_alkene_II	alkene	0.0793062	19.0792
QR_W04_02	worker	QR	2	1_2	27	C31	alkane	0.173887	41.8331
QR_W04_02	worker	QR	2	1_2	27	dodecyl_palmitoleate	ester	10.1919	2451.92
QR_W04_02	worker	QR	2	1_2	27	ester_complex_4	ester	2.12295	510.731
QR_W04_02	worker	QR	2	1_2	27	ester_complex_5	ester	5.47664	1317.55
QR_W04_02	worker	QR	2	1_2	27	ester_6	ester	0	0
QR_W04_02	worker	QR	2	1_2	27	ester_7	ester	0	0
QR_W05_02	worker	QR	2	1_2	27	beta_springene	terpene	0	0
QR_W05_02	worker	QR	2	1_2	27	springene_I	terpene	0	0
QR_W05_02	worker	QR	2	1_2	27	springene_II	terpene	0	0
QR_W05_02	worker	QR	2	1_2	27	C21	alkane	0.141728	41.291
QR_W05_02	worker	QR	2	1_2	27	dodecyl_octanoate	ester	0.152065	44.3025
QR_W05_02	worker	QR	2	1_2	27	C22	alkane	0.0783789	22.8348
QR_W05_02	worker	QR	2	1_2	27	C23_alkene	alkene	4.66148	1358.07
QR_W05_02	worker	QR	2	1_2	27	C23	alkane	3.19766	931.601
QR_W05_02	worker	QR	2	1_2	27	dodecyl_decanoate	ester	0.496873	144.758
QR_W05_02	worker	QR	2	1_2	27	C24	alkane	0.158942	46.306
QR_W05_02	worker	QR	2	1_2	27	C25_alkene	alkene	4.98985	1453.74
QR_W05_02	worker	QR	2	1_2	27	C25	alkane	2.68674	782.751
QR_W05_02	worker	QR	2	1_2	27	ester_complex_1	ester	0.621824	181.161
QR_W05_02	worker	QR	2	1_2	27	C27_alkene	alkene	0.541352	157.717
QR_W05_02	worker	QR	2	1_2	27	C27	alkane	0.355	103.425
QR_W05_02	worker	QR	2	1_2	27	ester_complex_2	ester	1.00612	293.121
QR_W05_02	worker	QR	2	1_2	27	C29_alkene_I	alkene	0.276649	80.5985
QR_W05_02	worker	QR	2	1_2	27	C29_alkene_II	alkene	0.0507855	14.7958
QR_W05_02	worker	QR	2	1_2	27	C29	alkane	0.213202	62.1141
QR_W05_02	worker	QR	2	1_2	27	ester_complex_3	ester	1.42516	415.205
QR_W05_02	worker	QR	2	1_2	27	C31_alkene_I	alkene	0	0
QR_W05_02	worker	QR	2	1_2	27	C31_alkene_II	alkene	0	0
QR_W05_02	worker	QR	2	1_2	27	C31	alkane	0	0
QR_W05_02	worker	QR	2	1_2	27	dodecyl_palmitoleate	ester	2.13973	623.387
QR_W05_02	worker	QR	2	1_2	27	ester_complex_4	ester	0.627823	182.909
QR_W05_02	worker	QR	2	1_2	27	ester_complex_5	ester	1.92207	559.972
QR_W05_02	worker	QR	2	1_2	27	ester_6	ester	0	0
QR_W05_02	worker	QR	2	1_2	27	ester_7	ester	0	0
gyne_S01_03	gyne	gyne	3	NA	28	beta_springene	terpene	4.5186	639.215
gyne_S01_03	gyne	gyne	3	NA	28	springene_I	terpene	0.762498	107.865
gyne_S01_03	gyne	gyne	3	NA	28	springene_II	terpene	2.0687	292.645
gyne_S01_03	gyne	gyne	3	NA	28	C21	alkane	1.41129	199.646
gyne_S01_03	gyne	gyne	3	NA	28	dodecyl_octanoate	ester	0	0
gyne_S01_03	gyne	gyne	3	NA	28	C22	alkane	0.15784	22.3285
gyne_S01_03	gyne	gyne	3	NA	28	C23_alkene	alkene	11.3175	1601.01
gyne_S01_03	gyne	gyne	3	NA	28	C23	alkane	14.5825	2062.88
gyne_S01_03	gyne	gyne	3	NA	28	dodecyl_decanoate	ester	0	0
gyne_S01_03	gyne	gyne	3	NA	28	C24	alkane	0.536542	75.901
gyne_S01_03	gyne	gyne	3	NA	28	C25_alkene	alkene	72.863	10307.4
gyne_S01_03	gyne	gyne	3	NA	28	C25	alkane	15.5264	2196.41
gyne_S01_03	gyne	gyne	3	NA	28	ester_complex_1	ester	0	0
gyne_S01_03	gyne	gyne	3	NA	28	C27_alkene	alkene	38.9762	5513.69
gyne_S01_03	gyne	gyne	3	NA	28	C27	alkane	12.7068	1797.54
gyne_S01_03	gyne	gyne	3	NA	28	ester_complex_2	ester	0	0
gyne_S01_03	gyne	gyne	3	NA	28	C29_alkene_I	alkene	20.5806	2911.4
gyne_S01_03	gyne	gyne	3	NA	28	C29_alkene_II	alkene	3.43159	485.443
gyne_S01_03	gyne	gyne	3	NA	28	C29	alkane	2.78999	394.68
gyne_S01_03	gyne	gyne	3	NA	28	ester_complex_3	ester	0	0
gyne_S01_03	gyne	gyne	3	NA	28	C31_alkene_I	alkene	7.44364	1053
gyne_S01_03	gyne	gyne	3	NA	28	C31_alkene_II	alkene	0.479182	67.7866
gyne_S01_03	gyne	gyne	3	NA	28	C31	alkane	0.1421	20.1019
gyne_S01_03	gyne	gyne	3	NA	28	dodecyl_palmitoleate	ester	0.363096	51.3647
gyne_S01_03	gyne	gyne	3	NA	28	ester_complex_4	ester	15.5388	2198.17
gyne_S01_03	gyne	gyne	3	NA	28	ester_complex_5	ester	55.1039	7795.18
gyne_S01_03	gyne	gyne	3	NA	28	ester_6	ester	0.27615	39.0651
gyne_S01_03	gyne	gyne	3	NA	28	ester_7	ester	1.16317	164.546
gyne_S02_03	gyne	gyne	3	NA	28	beta_springene	terpene	8.19431	1210.19
gyne_S02_03	gyne	gyne	3	NA	28	springene_I	terpene	1.34257	198.279
gyne_S02_03	gyne	gyne	3	NA	28	springene_II	terpene	3.6648	541.24
gyne_S02_03	gyne	gyne	3	NA	28	C21	alkane	1.83397	270.852
gyne_S02_03	gyne	gyne	3	NA	28	dodecyl_octanoate	ester	0	0
gyne_S02_03	gyne	gyne	3	NA	28	C22	alkane	0.255445	37.7256
gyne_S02_03	gyne	gyne	3	NA	28	C23_alkene	alkene	12.0385	1777.91
gyne_S02_03	gyne	gyne	3	NA	28	C23	alkane	20.2858	2995.93
gyne_S02_03	gyne	gyne	3	NA	28	dodecyl_decanoate	ester	0	0
gyne_S02_03	gyne	gyne	3	NA	28	C24	alkane	0.617535	91.2014
gyne_S02_03	gyne	gyne	3	NA	28	C25_alkene	alkene	69.0413	10196.4
gyne_S02_03	gyne	gyne	3	NA	28	C25	alkane	17.2556	2548.41
gyne_S02_03	gyne	gyne	3	NA	28	ester_complex_1	ester	0	0
gyne_S02_03	gyne	gyne	3	NA	28	C27_alkene	alkene	42.2082	6233.57
gyne_S02_03	gyne	gyne	3	NA	28	C27	alkane	15.6443	2310.44
gyne_S02_03	gyne	gyne	3	NA	28	ester_complex_2	ester	0	0
gyne_S02_03	gyne	gyne	3	NA	28	C29_alkene_I	alkene	20.9249	3090.31
gyne_S02_03	gyne	gyne	3	NA	28	C29_alkene_II	alkene	5.06417	747.907
gyne_S02_03	gyne	gyne	3	NA	28	C29	alkane	2.24148	331.036
gyne_S02_03	gyne	gyne	3	NA	28	ester_complex_3	ester	0	0
gyne_S02_03	gyne	gyne	3	NA	28	C31_alkene_I	alkene	7.04277	1040.12
gyne_S02_03	gyne	gyne	3	NA	28	C31_alkene_II	alkene	0.282794	41.7647
gyne_S02_03	gyne	gyne	3	NA	28	C31	alkane	0	0
gyne_S02_03	gyne	gyne	3	NA	28	dodecyl_palmitoleate	ester	0	0
gyne_S02_03	gyne	gyne	3	NA	28	ester_complex_4	ester	15.2885	2257.9
gyne_S02_03	gyne	gyne	3	NA	28	ester_complex_5	ester	48.9933	7235.63
gyne_S02_03	gyne	gyne	3	NA	28	ester_6	ester	1.2623	186.425
gyne_S02_03	gyne	gyne	3	NA	28	ester_7	ester	2.36301	348.984
gyne_S03_03	gyne	gyne	3	NA	28	beta_springene	terpene	8.5527	1238.44
gyne_S03_03	gyne	gyne	3	NA	28	springene_I	terpene	1.42589	206.471
gyne_S03_03	gyne	gyne	3	NA	28	springene_II	terpene	3.88633	562.748
gyne_S03_03	gyne	gyne	3	NA	28	C21	alkane	1.38906	201.138
gyne_S03_03	gyne	gyne	3	NA	28	dodecyl_octanoate	ester	0	0
gyne_S03_03	gyne	gyne	3	NA	28	C22	alkane	0.155506	22.5176
gyne_S03_03	gyne	gyne	3	NA	28	C23_alkene	alkene	8.46568	1225.84
gyne_S03_03	gyne	gyne	3	NA	28	C23	alkane	14.2986	2070.46
gyne_S03_03	gyne	gyne	3	NA	28	dodecyl_decanoate	ester	0	0
gyne_S03_03	gyne	gyne	3	NA	28	C24	alkane	0.45844	66.3829
gyne_S03_03	gyne	gyne	3	NA	28	C25_alkene	alkene	62.827	9097.45
gyne_S03_03	gyne	gyne	3	NA	28	C25	alkane	14.1591	2050.27
gyne_S03_03	gyne	gyne	3	NA	28	ester_complex_1	ester	0	0
gyne_S03_03	gyne	gyne	3	NA	28	C27_alkene	alkene	43.1593	6249.54
gyne_S03_03	gyne	gyne	3	NA	28	C27	alkane	14.4057	2085.97
gyne_S03_03	gyne	gyne	3	NA	28	ester_complex_2	ester	0	0
gyne_S03_03	gyne	gyne	3	NA	28	C29_alkene_I	alkene	24.5742	3558.39
gyne_S03_03	gyne	gyne	3	NA	28	C29_alkene_II	alkene	4.33611	627.876
gyne_S03_03	gyne	gyne	3	NA	28	C29	alkane	2.10713	305.115
gyne_S03_03	gyne	gyne	3	NA	28	ester_complex_3	ester	0	0
gyne_S03_03	gyne	gyne	3	NA	28	C31_alkene_I	alkene	8.64183	1251.35
gyne_S03_03	gyne	gyne	3	NA	28	C31_alkene_II	alkene	0.287763	41.6685
gyne_S03_03	gyne	gyne	3	NA	28	C31	alkane	0	0
gyne_S03_03	gyne	gyne	3	NA	28	dodecyl_palmitoleate	ester	0.0588843	8.52655
gyne_S03_03	gyne	gyne	3	NA	28	ester_complex_4	ester	18.0991	2620.78
gyne_S03_03	gyne	gyne	3	NA	28	ester_complex_5	ester	53.7705	7786.05
gyne_S03_03	gyne	gyne	3	NA	28	ester_6	ester	1.38708	200.851
gyne_S03_03	gyne	gyne	3	NA	28	ester_7	ester	2.69047	389.584
gyne_S04_03	gyne	gyne	3	NA	28	beta_springene	terpene	5.13126	763.525
gyne_S04_03	gyne	gyne	3	NA	28	springene_I	terpene	0.905371	134.718
gyne_S04_03	gyne	gyne	3	NA	28	springene_II	terpene	2.4345	362.25
gyne_S04_03	gyne	gyne	3	NA	28	C21	alkane	1.27354	189.501
gyne_S04_03	gyne	gyne	3	NA	28	dodecyl_octanoate	ester	0	0
gyne_S04_03	gyne	gyne	3	NA	28	C22	alkane	0.123651	18.3991
gyne_S04_03	gyne	gyne	3	NA	28	C23_alkene	alkene	7.11303	1058.41
gyne_S04_03	gyne	gyne	3	NA	28	C23	alkane	8.7077	1295.69
gyne_S04_03	gyne	gyne	3	NA	28	dodecyl_decanoate	ester	0	0
gyne_S04_03	gyne	gyne	3	NA	28	C24	alkane	0.344829	51.31
gyne_S04_03	gyne	gyne	3	NA	28	C25_alkene	alkene	45.3056	6741.41
gyne_S04_03	gyne	gyne	3	NA	28	C25	alkane	11.272	1677.26
gyne_S04_03	gyne	gyne	3	NA	28	ester_complex_1	ester	0	0
gyne_S04_03	gyne	gyne	3	NA	28	C27_alkene	alkene	29.8365	4439.63
gyne_S04_03	gyne	gyne	3	NA	28	C27	alkane	11.8593	1764.65
gyne_S04_03	gyne	gyne	3	NA	28	ester_complex_2	ester	0	0
gyne_S04_03	gyne	gyne	3	NA	28	C29_alkene_I	alkene	16.0489	2388.05
gyne_S04_03	gyne	gyne	3	NA	28	C29_alkene_II	alkene	2.59984	386.853
gyne_S04_03	gyne	gyne	3	NA	28	C29	alkane	2.20183	327.629
gyne_S04_03	gyne	gyne	3	NA	28	ester_complex_3	ester	0	0
gyne_S04_03	gyne	gyne	3	NA	28	C31_alkene_I	alkene	5.37511	799.808
gyne_S04_03	gyne	gyne	3	NA	28	C31_alkene_II	alkene	0.303642	45.1815
gyne_S04_03	gyne	gyne	3	NA	28	C31	alkane	0.153621	22.8586
gyne_S04_03	gyne	gyne	3	NA	28	dodecyl_palmitoleate	ester	0	0
gyne_S04_03	gyne	gyne	3	NA	28	ester_complex_4	ester	13.4538	2001.91
gyne_S04_03	gyne	gyne	3	NA	28	ester_complex_5	ester	40.5112	6028.01
gyne_S04_03	gyne	gyne	3	NA	28	ester_6	ester	0.769115	114.443
gyne_S04_03	gyne	gyne	3	NA	28	ester_7	ester	1.16176	172.869
gyne_S05_03	gyne	gyne	3	NA	28	beta_springene	terpene	15.0527	2027.18
gyne_S05_03	gyne	gyne	3	NA	28	springene_I	terpene	2.36716	318.791
gyne_S05_03	gyne	gyne	3	NA	28	springene_II	terpene	6.70622	903.143
gyne_S05_03	gyne	gyne	3	NA	28	C21	alkane	1.7897	241.024
gyne_S05_03	gyne	gyne	3	NA	28	dodecyl_octanoate	ester	0	0
gyne_S05_03	gyne	gyne	3	NA	28	C22	alkane	0.182241	24.5429
gyne_S05_03	gyne	gyne	3	NA	28	C23_alkene	alkene	16.0014	2154.94
gyne_S05_03	gyne	gyne	3	NA	28	C23	alkane	18.8403	2537.27
gyne_S05_03	gyne	gyne	3	NA	28	dodecyl_decanoate	ester	0	0
gyne_S05_03	gyne	gyne	3	NA	28	C24	alkane	0.673979	90.7665
gyne_S05_03	gyne	gyne	3	NA	28	C25_alkene	alkene	107.328	14454.1
gyne_S05_03	gyne	gyne	3	NA	28	C25	alkane	21.7045	2923
gyne_S05_03	gyne	gyne	3	NA	28	ester_complex_1	ester	0	0
gyne_S05_03	gyne	gyne	3	NA	28	C27_alkene	alkene	63.8584	8599.97
gyne_S05_03	gyne	gyne	3	NA	28	C27	alkane	22.087	2974.51
gyne_S05_03	gyne	gyne	3	NA	28	ester_complex_2	ester	0	0
gyne_S05_03	gyne	gyne	3	NA	28	C29_alkene_I	alkene	36.0475	4854.61
gyne_S05_03	gyne	gyne	3	NA	28	C29_alkene_II	alkene	5.46843	736.448
gyne_S05_03	gyne	gyne	3	NA	28	C29	alkane	3.46169	466.195
gyne_S05_03	gyne	gyne	3	NA	28	ester_complex_3	ester	0	0
gyne_S05_03	gyne	gyne	3	NA	28	C31_alkene_I	alkene	11.3887	1533.74
gyne_S05_03	gyne	gyne	3	NA	28	C31_alkene_II	alkene	0.538823	72.5647
gyne_S05_03	gyne	gyne	3	NA	28	C31	alkane	0.177162	23.8588
gyne_S05_03	gyne	gyne	3	NA	28	dodecyl_palmitoleate	ester	0.0826897	11.136
gyne_S05_03	gyne	gyne	3	NA	28	ester_complex_4	ester	23.6169	3180.55
gyne_S05_03	gyne	gyne	3	NA	28	ester_complex_5	ester	80.7553	10875.5
gyne_S05_03	gyne	gyne	3	NA	28	ester_6	ester	2.67976	360.89
gyne_S05_03	gyne	gyne	3	NA	28	ester_7	ester	7.14679	962.476
QL_W01_03	worker	QL	3	3_4	28	beta_springene	terpene	0	0
QL_W01_03	worker	QL	3	3_4	28	springene_I	terpene	0	0
QL_W01_03	worker	QL	3	3_4	28	springene_II	terpene	0	0
QL_W01_03	worker	QL	3	3_4	28	C21	alkane	0.322635	16.858
QL_W01_03	worker	QL	3	3_4	28	dodecyl_octanoate	ester	0.683323	35.7042
QL_W01_03	worker	QL	3	3_4	28	C22	alkane	0.157172	8.21235
QL_W01_03	worker	QL	3	3_4	28	C23_alkene	alkene	19.5494	1021.47
QL_W01_03	worker	QL	3	3_4	28	C23	alkane	7.09557	370.75
QL_W01_03	worker	QL	3	3_4	28	dodecyl_decanoate	ester	1.62337	84.8225
QL_W01_03	worker	QL	3	3_4	28	C24	alkane	0.289468	15.1249
QL_W01_03	worker	QL	3	3_4	28	C25_alkene	alkene	18.2578	953.986
QL_W01_03	worker	QL	3	3_4	28	C25	alkane	4.62188	241.497
QL_W01_03	worker	QL	3	3_4	28	ester_complex_1	ester	1.56423	81.7325
QL_W01_03	worker	QL	3	3_4	28	C27_alkene	alkene	2.15079	112.38
QL_W01_03	worker	QL	3	3_4	28	C27	alkane	0.698743	36.5099
QL_W01_03	worker	QL	3	3_4	28	ester_complex_2	ester	0.994483	51.9626
QL_W01_03	worker	QL	3	3_4	28	C29_alkene_I	alkene	0.64853	33.8863
QL_W01_03	worker	QL	3	3_4	28	C29_alkene_II	alkene	0.304338	15.9019
QL_W01_03	worker	QL	3	3_4	28	C29	alkane	0.428993	22.4153
QL_W01_03	worker	QL	3	3_4	28	ester_complex_3	ester	1.89082	98.7969
QL_W01_03	worker	QL	3	3_4	28	C31_alkene_I	alkene	0.508379	26.5632
QL_W01_03	worker	QL	3	3_4	28	C31_alkene_II	alkene	0.0810857	4.2368
QL_W01_03	worker	QL	3	3_4	28	C31	alkane	0.219724	11.4808
QL_W01_03	worker	QL	3	3_4	28	dodecyl_palmitoleate	ester	4.47149	233.639
QL_W01_03	worker	QL	3	3_4	28	ester_complex_4	ester	0.937712	48.9963
QL_W01_03	worker	QL	3	3_4	28	ester_complex_5	ester	2.0835	108.864
QL_W01_03	worker	QL	3	3_4	28	ester_6	ester	0	0
QL_W01_03	worker	QL	3	3_4	28	ester_7	ester	0	0
QL_W02_03	worker	QL	3	3_4	27	beta_springene	terpene	0	0
QL_W02_03	worker	QL	3	3_4	27	springene_I	terpene	0	0
QL_W02_03	worker	QL	3	3_4	27	springene_II	terpene	0	0
QL_W02_03	worker	QL	3	3_4	27	C21	alkane	0.154695	25.0945
QL_W02_03	worker	QL	3	3_4	27	dodecyl_octanoate	ester	0.260097	42.1927
QL_W02_03	worker	QL	3	3_4	27	C22	alkane	0.0791816	12.8448
QL_W02_03	worker	QL	3	3_4	27	C23_alkene	alkene	6.57295	1066.26
QL_W02_03	worker	QL	3	3_4	27	C23	alkane	3.89086	631.171
QL_W02_03	worker	QL	3	3_4	27	dodecyl_decanoate	ester	1.02809	166.776
QL_W02_03	worker	QL	3	3_4	27	C24	alkane	0.147353	23.9035
QL_W02_03	worker	QL	3	3_4	27	C25_alkene	alkene	8.93169	1448.89
QL_W02_03	worker	QL	3	3_4	27	C25	alkane	2.38697	387.213
QL_W02_03	worker	QL	3	3_4	27	ester_complex_1	ester	0.677705	109.937
QL_W02_03	worker	QL	3	3_4	27	C27_alkene	alkene	1.34302	217.863
QL_W02_03	worker	QL	3	3_4	27	C27	alkane	0.426101	69.1217
QL_W02_03	worker	QL	3	3_4	27	ester_complex_2	ester	0.558439	90.5894
QL_W02_03	worker	QL	3	3_4	27	C29_alkene_I	alkene	0.323957	52.552
QL_W02_03	worker	QL	3	3_4	27	C29_alkene_II	alkene	0.349353	56.6718
QL_W02_03	worker	QL	3	3_4	27	C29	alkane	0.29016	47.0694
QL_W02_03	worker	QL	3	3_4	27	ester_complex_3	ester	2.15423	349.457
QL_W02_03	worker	QL	3	3_4	27	C31_alkene_I	alkene	0.323082	52.4101
QL_W02_03	worker	QL	3	3_4	27	C31_alkene_II	alkene	0.114094	18.5082
QL_W02_03	worker	QL	3	3_4	27	C31	alkane	0.170679	27.6873
QL_W02_03	worker	QL	3	3_4	27	dodecyl_palmitoleate	ester	6.68184	1083.92
QL_W02_03	worker	QL	3	3_4	27	ester_complex_4	ester	0.603053	97.8266
QL_W02_03	worker	QL	3	3_4	27	ester_complex_5	ester	1.84076	298.606
QL_W02_03	worker	QL	3	3_4	27	ester_6	ester	0	0
QL_W02_03	worker	QL	3	3_4	27	ester_7	ester	0	0
QL_W03_03	worker	QL	3	3_4	27	beta_springene	terpene	0	0
QL_W03_03	worker	QL	3	3_4	27	springene_I	terpene	0	0
QL_W03_03	worker	QL	3	3_4	27	springene_II	terpene	0	0
QL_W03_03	worker	QL	3	3_4	27	C21	alkane	0.339789	110.336
QL_W03_03	worker	QL	3	3_4	27	dodecyl_octanoate	ester	1.12491	365.281
QL_W03_03	worker	QL	3	3_4	27	C22	alkane	0.19461	63.1937
QL_W03_03	worker	QL	3	3_4	27	C23_alkene	alkene	22.8543	7421.27
QL_W03_03	worker	QL	3	3_4	27	C23	alkane	8.93595	2901.68
QL_W03_03	worker	QL	3	3_4	27	dodecyl_decanoate	ester	2.27008	737.14
QL_W03_03	worker	QL	3	3_4	27	C24	alkane	0.505404	164.115
QL_W03_03	worker	QL	3	3_4	27	C25_alkene	alkene	26.5156	8610.15
QL_W03_03	worker	QL	3	3_4	27	C25	alkane	9.30796	3022.48
QL_W03_03	worker	QL	3	3_4	27	ester_complex_1	ester	1.87964	610.356
QL_W03_03	worker	QL	3	3_4	27	C27_alkene	alkene	2.73396	887.772
QL_W03_03	worker	QL	3	3_4	27	C27	alkane	1.26769	411.645
QL_W03_03	worker	QL	3	3_4	27	ester_complex_2	ester	1.14263	371.036
QL_W03_03	worker	QL	3	3_4	27	C29_alkene_I	alkene	0.960021	311.738
QL_W03_03	worker	QL	3	3_4	27	C29_alkene_II	alkene	0.360578	117.087
QL_W03_03	worker	QL	3	3_4	27	C29	alkane	0.650103	211.102
QL_W03_03	worker	QL	3	3_4	27	ester_complex_3	ester	2.85172	926.011
QL_W03_03	worker	QL	3	3_4	27	C31_alkene_I	alkene	0.740973	240.609
QL_W03_03	worker	QL	3	3_4	27	C31_alkene_II	alkene	0.0893828	29.0244
QL_W03_03	worker	QL	3	3_4	27	C31	alkane	0.27672	89.8565
QL_W03_03	worker	QL	3	3_4	27	dodecyl_palmitoleate	ester	7.97142	2588.48
QL_W03_03	worker	QL	3	3_4	27	ester_complex_4	ester	1.18387	384.428
QL_W03_03	worker	QL	3	3_4	27	ester_complex_5	ester	3.38401	1098.86
QL_W03_03	worker	QL	3	3_4	27	ester_6	ester	0	0
QL_W03_03	worker	QL	3	3_4	27	ester_7	ester	0	0
QL_W04_03	worker	QL	3	3_4	28	beta_springene	terpene	0	0
QL_W04_03	worker	QL	3	3_4	28	springene_I	terpene	0	0
QL_W04_03	worker	QL	3	3_4	28	springene_II	terpene	0	0
QL_W04_03	worker	QL	3	3_4	28	C21	alkane	0.185722	30.4009
QL_W04_03	worker	QL	3	3_4	28	dodecyl_octanoate	ester	0.259716	42.5129
QL_W04_03	worker	QL	3	3_4	28	C22	alkane	0.0844745	13.8276
QL_W04_03	worker	QL	3	3_4	28	C23_alkene	alkene	7.04909	1153.86
QL_W04_03	worker	QL	3	3_4	28	C23	alkane	3.45493	565.537
QL_W04_03	worker	QL	3	3_4	28	dodecyl_decanoate	ester	0.517567	84.7204
QL_W04_03	worker	QL	3	3_4	28	C24	alkane	0.119487	19.5589
QL_W04_03	worker	QL	3	3_4	28	C25_alkene	alkene	7.05378	1154.63
QL_W04_03	worker	QL	3	3_4	28	C25	alkane	2.02926	332.169
QL_W04_03	worker	QL	3	3_4	28	ester_complex_1	ester	0.440838	72.1607
QL_W04_03	worker	QL	3	3_4	28	C27_alkene	alkene	0.893737	146.296
QL_W04_03	worker	QL	3	3_4	28	C27	alkane	0.292215	47.8326
QL_W04_03	worker	QL	3	3_4	28	ester_complex_2	ester	0.279398	45.7346
QL_W04_03	worker	QL	3	3_4	28	C29_alkene_I	alkene	0.185428	30.3527
QL_W04_03	worker	QL	3	3_4	28	C29_alkene_II	alkene	0.180944	29.6187
QL_W04_03	worker	QL	3	3_4	28	C29	alkane	0.178267	29.1806
QL_W04_03	worker	QL	3	3_4	28	ester_complex_3	ester	0.593155	97.0934
QL_W04_03	worker	QL	3	3_4	28	C31_alkene_I	alkene	0.140266	22.9601
QL_W04_03	worker	QL	3	3_4	28	C31_alkene_II	alkene	0.0488276	7.99258
QL_W04_03	worker	QL	3	3_4	28	C31	alkane	0.0838898	13.7319
QL_W04_03	worker	QL	3	3_4	28	dodecyl_palmitoleate	ester	1.81824	297.628
QL_W04_03	worker	QL	3	3_4	28	ester_complex_4	ester	0.221609	36.2752
QL_W04_03	worker	QL	3	3_4	28	ester_complex_5	ester	0.687553	112.545
QL_W04_03	worker	QL	3	3_4	28	ester_6	ester	0	0
QL_W04_03	worker	QL	3	3_4	28	ester_7	ester	0	0
QL_W05_03	worker	QL	3	3_4	28	beta_springene	terpene	0	0
QL_W05_03	worker	QL	3	3_4	28	springene_I	terpene	0	0
QL_W05_03	worker	QL	3	3_4	28	springene_II	terpene	0	0
QL_W05_03	worker	QL	3	3_4	28	C21	alkane	0.291659	46.7498
QL_W05_03	worker	QL	3	3_4	28	dodecyl_octanoate	ester	1.54934	248.344
QL_W05_03	worker	QL	3	3_4	28	C22	alkane	0.140591	22.5353
QL_W05_03	worker	QL	3	3_4	28	C23_alkene	alkene	13.1496	2107.75
QL_W05_03	worker	QL	3	3_4	28	C23	alkane	7.19245	1152.87
QL_W05_03	worker	QL	3	3_4	28	dodecyl_decanoate	ester	3.30844	530.309
QL_W05_03	worker	QL	3	3_4	28	C24	alkane	0.305467	48.9632
QL_W05_03	worker	QL	3	3_4	28	C25_alkene	alkene	18.063	2895.31
QL_W05_03	worker	QL	3	3_4	28	C25	alkane	5.2807	846.442
QL_W05_03	worker	QL	3	3_4	28	ester_complex_1	ester	3.0325	486.079
QL_W05_03	worker	QL	3	3_4	28	C27_alkene	alkene	2.94584	472.188
QL_W05_03	worker	QL	3	3_4	28	C27	alkane	0.926027	148.432
QL_W05_03	worker	QL	3	3_4	28	ester_complex_2	ester	1.55118	248.638
QL_W05_03	worker	QL	3	3_4	28	C29_alkene_I	alkene	0.715331	114.66
QL_W05_03	worker	QL	3	3_4	28	C29_alkene_II	alkene	0.505686	81.0561
QL_W05_03	worker	QL	3	3_4	28	C29	alkane	0.447941	71.8003
QL_W05_03	worker	QL	3	3_4	28	ester_complex_3	ester	3.37369	540.767
QL_W05_03	worker	QL	3	3_4	28	C31_alkene_I	alkene	0.508217	81.4618
QL_W05_03	worker	QL	3	3_4	28	C31_alkene_II	alkene	0.20352	32.6222
QL_W05_03	worker	QL	3	3_4	28	C31	alkane	0.181144	29.0355
QL_W05_03	worker	QL	3	3_4	28	dodecyl_palmitoleate	ester	4.65186	745.644
QL_W05_03	worker	QL	3	3_4	28	ester_complex_4	ester	1.97274	316.209
QL_W05_03	worker	QL	3	3_4	28	ester_complex_5	ester	2.19406	351.685
QL_W05_03	worker	QL	3	3_4	28	ester_6	ester	0	0
QL_W05_03	worker	QL	3	3_4	28	ester_7	ester	0	0
QLBL_W01_03	worker	QLBL	3	3_4	26	beta_springene	terpene	0	0
QLBL_W01_03	worker	QLBL	3	3_4	26	springene_I	terpene	0	0
QLBL_W01_03	worker	QLBL	3	3_4	26	springene_II	terpene	0	0
QLBL_W01_03	worker	QLBL	3	3_4	26	C21	alkane	0.0911627	14.0111
QLBL_W01_03	worker	QLBL	3	3_4	26	dodecyl_octanoate	ester	0.0251709	3.86861
QLBL_W01_03	worker	QLBL	3	3_4	26	C22	alkane	0.0447072	6.8712
QLBL_W01_03	worker	QLBL	3	3_4	26	C23_alkene	alkene	3.73865	574.605
QLBL_W01_03	worker	QLBL	3	3_4	26	C23	alkane	1.64513	252.846
QLBL_W01_03	worker	QLBL	3	3_4	26	dodecyl_decanoate	ester	0.180706	27.7733
QLBL_W01_03	worker	QLBL	3	3_4	26	C24	alkane	0.0717593	11.0289
QLBL_W01_03	worker	QLBL	3	3_4	26	C25_alkene	alkene	4.71261	724.298
QLBL_W01_03	worker	QLBL	3	3_4	26	C25	alkane	1.22196	187.808
QLBL_W01_03	worker	QLBL	3	3_4	26	ester_complex_1	ester	0.154453	23.7383
QLBL_W01_03	worker	QLBL	3	3_4	26	C27_alkene	alkene	0.533185	81.947
QLBL_W01_03	worker	QLBL	3	3_4	26	C27	alkane	0.179797	27.6337
QLBL_W01_03	worker	QLBL	3	3_4	26	ester_complex_2	ester	0.963966	148.155
QLBL_W01_03	worker	QLBL	3	3_4	26	C29_alkene_I	alkene	0.158411	24.3467
QLBL_W01_03	worker	QLBL	3	3_4	26	C29_alkene_II	alkene	0.0781842	12.0164
QLBL_W01_03	worker	QLBL	3	3_4	26	C29	alkane	0.140281	21.5603
QLBL_W01_03	worker	QLBL	3	3_4	26	ester_complex_3	ester	0.180156	27.6888
QLBL_W01_03	worker	QLBL	3	3_4	26	C31_alkene_I	alkene	0.110379	16.9645
QLBL_W01_03	worker	QLBL	3	3_4	26	C31_alkene_II	alkene	0.0140277	2.15596
QLBL_W01_03	worker	QLBL	3	3_4	26	C31	alkane	0.0495175	7.61052
QLBL_W01_03	worker	QLBL	3	3_4	26	dodecyl_palmitoleate	ester	0.271073	41.6622
QLBL_W01_03	worker	QLBL	3	3_4	26	ester_complex_4	ester	0.193274	29.7049
QLBL_W01_03	worker	QLBL	3	3_4	26	ester_complex_5	ester	0.321351	49.3895
QLBL_W01_03	worker	QLBL	3	3_4	26	ester_6	ester	0	0
QLBL_W01_03	worker	QLBL	3	3_4	26	ester_7	ester	0	0
QLBL_W02_03	worker	QLBL	3	3_4	26	beta_springene	terpene	0	0
QLBL_W02_03	worker	QLBL	3	3_4	26	springene_I	terpene	0	0
QLBL_W02_03	worker	QLBL	3	3_4	26	springene_II	terpene	0	0
QLBL_W02_03	worker	QLBL	3	3_4	26	C21	alkane	0.182481	24.0964
QLBL_W02_03	worker	QLBL	3	3_4	26	dodecyl_octanoate	ester	0.502579	66.365
QLBL_W02_03	worker	QLBL	3	3_4	26	C22	alkane	0.0776541	10.2542
QLBL_W02_03	worker	QLBL	3	3_4	26	C23_alkene	alkene	5.12056	676.165
QLBL_W02_03	worker	QLBL	3	3_4	26	C23	alkane	3.23363	426.998
QLBL_W02_03	worker	QLBL	3	3_4	26	dodecyl_decanoate	ester	1.19448	157.73
QLBL_W02_03	worker	QLBL	3	3_4	26	C24	alkane	0.155224	20.4972
QLBL_W02_03	worker	QLBL	3	3_4	26	C25_alkene	alkene	9.10749	1202.63
QLBL_W02_03	worker	QLBL	3	3_4	26	C25	alkane	2.95317	389.963
QLBL_W02_03	worker	QLBL	3	3_4	26	ester_complex_1	ester	0.785474	103.721
QLBL_W02_03	worker	QLBL	3	3_4	26	C27_alkene	alkene	1.47438	194.69
QLBL_W02_03	worker	QLBL	3	3_4	26	C27	alkane	0.458422	60.5341
QLBL_W02_03	worker	QLBL	3	3_4	26	ester_complex_2	ester	0.578111	76.339
QLBL_W02_03	worker	QLBL	3	3_4	26	C29_alkene_I	alkene	0.273392	36.1011
QLBL_W02_03	worker	QLBL	3	3_4	26	C29_alkene_II	alkene	0.306132	40.4244
QLBL_W02_03	worker	QLBL	3	3_4	26	C29	alkane	0.20957	27.6735
QLBL_W02_03	worker	QLBL	3	3_4	26	ester_complex_3	ester	1.92424	254.094
QLBL_W02_03	worker	QLBL	3	3_4	26	C31_alkene_I	alkene	0.148308	19.5839
QLBL_W02_03	worker	QLBL	3	3_4	26	C31_alkene_II	alkene	0.0613252	8.09793
QLBL_W02_03	worker	QLBL	3	3_4	26	C31	alkane	0.0665726	8.79085
QLBL_W02_03	worker	QLBL	3	3_4	26	dodecyl_palmitoleate	ester	5.96059	787.09
QLBL_W02_03	worker	QLBL	3	3_4	26	ester_complex_4	ester	0.499349	65.9386
QLBL_W02_03	worker	QLBL	3	3_4	26	ester_complex_5	ester	1.38879	183.389
QLBL_W02_03	worker	QLBL	3	3_4	26	ester_6	ester	0	0
QLBL_W02_03	worker	QLBL	3	3_4	26	ester_7	ester	0	0
QLBL_W03_03	worker	QLBL	3	3_4	26	beta_springene	terpene	0	0
QLBL_W03_03	worker	QLBL	3	3_4	26	springene_I	terpene	0	0
QLBL_W03_03	worker	QLBL	3	3_4	26	springene_II	terpene	0	0
QLBL_W03_03	worker	QLBL	3	3_4	26	C21	alkane	0.229377	31.8109
QLBL_W03_03	worker	QLBL	3	3_4	26	dodecyl_octanoate	ester	1.29886	180.131
QLBL_W03_03	worker	QLBL	3	3_4	26	C22	alkane	0.115303	15.9907
QLBL_W03_03	worker	QLBL	3	3_4	26	C23_alkene	alkene	10.2995	1428.38
QLBL_W03_03	worker	QLBL	3	3_4	26	C23	alkane	4.8792	676.666
QLBL_W03_03	worker	QLBL	3	3_4	26	dodecyl_decanoate	ester	2.75451	382.006
QLBL_W03_03	worker	QLBL	3	3_4	26	C24	alkane	0.290474	40.2841
QLBL_W03_03	worker	QLBL	3	3_4	26	C25_alkene	alkene	16.3005	2260.62
QLBL_W03_03	worker	QLBL	3	3_4	26	C25	alkane	5.33759	740.239
QLBL_W03_03	worker	QLBL	3	3_4	26	ester_complex_1	ester	1.55693	215.921
QLBL_W03_03	worker	QLBL	3	3_4	26	C27_alkene	alkene	2.10723	292.239
QLBL_W03_03	worker	QLBL	3	3_4	26	C27	alkane	0.739647	102.577
QLBL_W03_03	worker	QLBL	3	3_4	26	ester_complex_2	ester	1.83125	253.965
QLBL_W03_03	worker	QLBL	3	3_4	26	C29_alkene_I	alkene	0.429808	59.6074
QLBL_W03_03	worker	QLBL	3	3_4	26	C29_alkene_II	alkene	0.373515	51.8005
QLBL_W03_03	worker	QLBL	3	3_4	26	C29	alkane	0.342154	47.4512
QLBL_W03_03	worker	QLBL	3	3_4	26	ester_complex_3	ester	3.46154	480.06
QLBL_W03_03	worker	QLBL	3	3_4	26	C31_alkene_I	alkene	0.260414	36.1152
QLBL_W03_03	worker	QLBL	3	3_4	26	C31_alkene_II	alkene	0.197762	27.4265
QLBL_W03_03	worker	QLBL	3	3_4	26	C31	alkane	0.103272	14.3222
QLBL_W03_03	worker	QLBL	3	3_4	26	dodecyl_palmitoleate	ester	7.17724	995.368
QLBL_W03_03	worker	QLBL	3	3_4	26	ester_complex_4	ester	1.59903	221.76
QLBL_W03_03	worker	QLBL	3	3_4	26	ester_complex_5	ester	4.47635	620.797
QLBL_W03_03	worker	QLBL	3	3_4	26	ester_6	ester	0	0
QLBL_W03_03	worker	QLBL	3	3_4	26	ester_7	ester	0	0
QLBL_W04_03	worker	QLBL	3	3_4	26	beta_springene	terpene	0	0
QLBL_W04_03	worker	QLBL	3	3_4	26	springene_I	terpene	0	0
QLBL_W04_03	worker	QLBL	3	3_4	26	springene_II	terpene	0	0
QLBL_W04_03	worker	QLBL	3	3_4	26	C21	alkane	0.424551	54.6717
QLBL_W04_03	worker	QLBL	3	3_4	26	dodecyl_octanoate	ester	0.726313	93.5312
QLBL_W04_03	worker	QLBL	3	3_4	26	C22	alkane	0.192038	24.7297
QLBL_W04_03	worker	QLBL	3	3_4	26	C23_alkene	alkene	13.483	1736.27
QLBL_W04_03	worker	QLBL	3	3_4	26	C23	alkane	6.77531	872.493
QLBL_W04_03	worker	QLBL	3	3_4	26	dodecyl_decanoate	ester	1.73147	222.97
QLBL_W04_03	worker	QLBL	3	3_4	26	C24	alkane	0.282143	36.333
QLBL_W04_03	worker	QLBL	3	3_4	26	C25_alkene	alkene	14.7613	1900.89
QLBL_W04_03	worker	QLBL	3	3_4	26	C25	alkane	4.75333	612.111
QLBL_W04_03	worker	QLBL	3	3_4	26	ester_complex_1	ester	1.43937	185.355
QLBL_W04_03	worker	QLBL	3	3_4	26	C27_alkene	alkene	1.37704	177.329
QLBL_W04_03	worker	QLBL	3	3_4	26	C27	alkane	0.640253	82.4487
QLBL_W04_03	worker	QLBL	3	3_4	26	ester_complex_2	ester	1.285	165.476
QLBL_W04_03	worker	QLBL	3	3_4	26	C29_alkene_I	alkene	0.510148	65.6945
QLBL_W04_03	worker	QLBL	3	3_4	26	C29_alkene_II	alkene	0.160921	20.7227
QLBL_W04_03	worker	QLBL	3	3_4	26	C29	alkane	0.330514	42.562
QLBL_W04_03	worker	QLBL	3	3_4	26	ester_complex_3	ester	2.73396	352.067
QLBL_W04_03	worker	QLBL	3	3_4	26	C31_alkene_I	alkene	0.387258	49.8692
QLBL_W04_03	worker	QLBL	3	3_4	26	C31_alkene_II	alkene	0.091759	11.8163
QLBL_W04_03	worker	QLBL	3	3_4	26	C31	alkane	0.109272	14.0715
QLBL_W04_03	worker	QLBL	3	3_4	26	dodecyl_palmitoleate	ester	4.94579	636.896
QLBL_W04_03	worker	QLBL	3	3_4	26	ester_complex_4	ester	1.92693	248.141
QLBL_W04_03	worker	QLBL	3	3_4	26	ester_complex_5	ester	2.92064	376.106
QLBL_W04_03	worker	QLBL	3	3_4	26	ester_6	ester	0	0
QLBL_W04_03	worker	QLBL	3	3_4	26	ester_7	ester	0	0
QLBL_W05_03	worker	QLBL	3	3_4	26	beta_springene	terpene	0	0
QLBL_W05_03	worker	QLBL	3	3_4	26	springene_I	terpene	0	0
QLBL_W05_03	worker	QLBL	3	3_4	26	springene_II	terpene	0	0
QLBL_W05_03	worker	QLBL	3	3_4	26	C21	alkane	0.0803278	10.9253
QLBL_W05_03	worker	QLBL	3	3_4	26	dodecyl_octanoate	ester	0.00985924	1.34095
QLBL_W05_03	worker	QLBL	3	3_4	26	C22	alkane	0.0315164	4.28651
QLBL_W05_03	worker	QLBL	3	3_4	26	C23_alkene	alkene	3.20014	435.247
QLBL_W05_03	worker	QLBL	3	3_4	26	C23	alkane	1.20347	163.683
QLBL_W05_03	worker	QLBL	3	3_4	26	dodecyl_decanoate	ester	0.133542	18.1629
QLBL_W05_03	worker	QLBL	3	3_4	26	C24	alkane	0.0458828	6.24048
QLBL_W05_03	worker	QLBL	3	3_4	26	C25_alkene	alkene	3.69111	502.024
QLBL_W05_03	worker	QLBL	3	3_4	26	C25	alkane	0.805691	109.581
QLBL_W05_03	worker	QLBL	3	3_4	26	ester_complex_1	ester	0.103357	14.0575
QLBL_W05_03	worker	QLBL	3	3_4	26	C27_alkene	alkene	0.455236	61.9162
QLBL_W05_03	worker	QLBL	3	3_4	26	C27	alkane	0.125179	17.0255
QLBL_W05_03	worker	QLBL	3	3_4	26	ester_complex_2	ester	0	0
QLBL_W05_03	worker	QLBL	3	3_4	26	C29_alkene_I	alkene	0.0880335	11.9733
QLBL_W05_03	worker	QLBL	3	3_4	26	C29_alkene_II	alkene	0.0503904	6.85354
QLBL_W05_03	worker	QLBL	3	3_4	26	C29	alkane	0.0651184	8.85668
QLBL_W05_03	worker	QLBL	3	3_4	26	ester_complex_3	ester	0.0689453	9.37718
QLBL_W05_03	worker	QLBL	3	3_4	26	C31_alkene_I	alkene	0.0444957	6.05181
QLBL_W05_03	worker	QLBL	3	3_4	26	C31_alkene_II	alkene	0.00580417	0.78942
QLBL_W05_03	worker	QLBL	3	3_4	26	C31	alkane	0.0284356	3.8675
QLBL_W05_03	worker	QLBL	3	3_4	26	dodecyl_palmitoleate	ester	0.177561	24.1499
QLBL_W05_03	worker	QLBL	3	3_4	26	ester_complex_4	ester	0.0763687	10.3868
QLBL_W05_03	worker	QLBL	3	3_4	26	ester_complex_5	ester	0.201706	27.4338
QLBL_W05_03	worker	QLBL	3	3_4	26	ester_6	ester	0	0
QLBL_W05_03	worker	QLBL	3	3_4	26	ester_7	ester	0	0
QR_W01_03	worker	QR	3	3_4	27	beta_springene	terpene	0	0
QR_W01_03	worker	QR	3	3_4	27	springene_I	terpene	0	0
QR_W01_03	worker	QR	3	3_4	27	springene_II	terpene	0	0
QR_W01_03	worker	QR	3	3_4	27	C21	alkane	0.16942	44.4627
QR_W01_03	worker	QR	3	3_4	27	dodecyl_octanoate	ester	0.882108	231.501
QR_W01_03	worker	QR	3	3_4	27	C22	alkane	0.099458	26.1018
QR_W01_03	worker	QR	3	3_4	27	C23_alkene	alkene	9.37727	2460.97
QR_W01_03	worker	QR	3	3_4	27	C23	alkane	4.70388	1234.49
QR_W01_03	worker	QR	3	3_4	27	dodecyl_decanoate	ester	1.98619	521.255
QR_W01_03	worker	QR	3	3_4	27	C24	alkane	0.239141	62.7602
QR_W01_03	worker	QR	3	3_4	27	C25_alkene	alkene	10.0102	2627.09
QR_W01_03	worker	QR	3	3_4	27	C25	alkane	4.19712	1101.49
QR_W01_03	worker	QR	3	3_4	27	ester_complex_1	ester	1.53498	402.842
QR_W01_03	worker	QR	3	3_4	27	C27_alkene	alkene	0.812892	213.335
QR_W01_03	worker	QR	3	3_4	27	C27	alkane	0.564588	148.171
QR_W01_03	worker	QR	3	3_4	27	ester_complex_2	ester	0.686013	180.038
QR_W01_03	worker	QR	3	3_4	27	C29_alkene_I	alkene	0.206042	54.0737
QR_W01_03	worker	QR	3	3_4	27	C29_alkene_II	alkene	0.0416116	10.9206
QR_W01_03	worker	QR	3	3_4	27	C29	alkane	0.241722	63.4376
QR_W01_03	worker	QR	3	3_4	27	ester_complex_3	ester	1.01719	266.952
QR_W01_03	worker	QR	3	3_4	27	C31_alkene_I	alkene	0	0
QR_W01_03	worker	QR	3	3_4	27	C31_alkene_II	alkene	0	0
QR_W01_03	worker	QR	3	3_4	27	C31	alkane	0	0
QR_W01_03	worker	QR	3	3_4	27	dodecyl_palmitoleate	ester	0.792288	207.928
QR_W01_03	worker	QR	3	3_4	27	ester_complex_4	ester	0	0
QR_W01_03	worker	QR	3	3_4	27	ester_complex_5	ester	0	0
QR_W01_03	worker	QR	3	3_4	27	ester_6	ester	0	0
QR_W01_03	worker	QR	3	3_4	27	ester_7	ester	0	0
QR_W02_03	worker	QR	3	3_4	27	beta_springene	terpene	0	0
QR_W02_03	worker	QR	3	3_4	27	springene_I	terpene	0	0
QR_W02_03	worker	QR	3	3_4	27	springene_II	terpene	0	0
QR_W02_03	worker	QR	3	3_4	27	C21	alkane	0.150809	38.7917
QR_W02_03	worker	QR	3	3_4	27	dodecyl_octanoate	ester	1.51498	389.689
QR_W02_03	worker	QR	3	3_4	27	C22	alkane	0.0836637	21.5204
QR_W02_03	worker	QR	3	3_4	27	C23_alkene	alkene	7.6017	1955.34
QR_W02_03	worker	QR	3	3_4	27	C23	alkane	3.81722	981.882
QR_W02_03	worker	QR	3	3_4	27	dodecyl_decanoate	ester	2.4414	627.988
QR_W02_03	worker	QR	3	3_4	27	C24	alkane	0.2081	53.5284
QR_W02_03	worker	QR	3	3_4	27	C25_alkene	alkene	9.28383	2388.03
QR_W02_03	worker	QR	3	3_4	27	C25	alkane	3.72217	957.435
QR_W02_03	worker	QR	3	3_4	27	ester_complex_1	ester	1.92534	495.245
QR_W02_03	worker	QR	3	3_4	27	C27_alkene	alkene	0.732383	188.387
QR_W02_03	worker	QR	3	3_4	27	C27	alkane	0.484429	124.607
QR_W02_03	worker	QR	3	3_4	27	ester_complex_2	ester	0.94957	244.253
QR_W02_03	worker	QR	3	3_4	27	C29_alkene_I	alkene	0.214279	55.1178
QR_W02_03	worker	QR	3	3_4	27	C29_alkene_II	alkene	0.0543688	13.985
QR_W02_03	worker	QR	3	3_4	27	C29	alkane	0.230942	59.404
QR_W02_03	worker	QR	3	3_4	27	ester_complex_3	ester	1.5713	404.178
QR_W02_03	worker	QR	3	3_4	27	C31_alkene_I	alkene	0	0
QR_W02_03	worker	QR	3	3_4	27	C31_alkene_II	alkene	0	0
QR_W02_03	worker	QR	3	3_4	27	C31	alkane	0	0
QR_W02_03	worker	QR	3	3_4	27	dodecyl_palmitoleate	ester	1.22695	315.603
QR_W02_03	worker	QR	3	3_4	27	ester_complex_4	ester	0	0
QR_W02_03	worker	QR	3	3_4	27	ester_complex_5	ester	0	0
QR_W02_03	worker	QR	3	3_4	27	ester_6	ester	0	0
QR_W02_03	worker	QR	3	3_4	27	ester_7	ester	0	0
QR_W03_03	worker	QR	3	3_4	27	beta_springene	terpene	0	0
QR_W03_03	worker	QR	3	3_4	27	springene_I	terpene	0	0
QR_W03_03	worker	QR	3	3_4	27	springene_II	terpene	0	0
QR_W03_03	worker	QR	3	3_4	27	C21	alkane	0.0492477	13.0846
QR_W03_03	worker	QR	3	3_4	27	dodecyl_octanoate	ester	0.0599892	15.9385
QR_W03_03	worker	QR	3	3_4	27	C22	alkane	0.0251773	6.68934
QR_W03_03	worker	QR	3	3_4	27	C23_alkene	alkene	2.28717	607.676
QR_W03_03	worker	QR	3	3_4	27	C23	alkane	1.18487	314.807
QR_W03_03	worker	QR	3	3_4	27	dodecyl_decanoate	ester	0.36036	95.7435
QR_W03_03	worker	QR	3	3_4	27	C24	alkane	0.057668	15.3217
QR_W03_03	worker	QR	3	3_4	27	C25_alkene	alkene	2.53142	672.571
QR_W03_03	worker	QR	3	3_4	27	C25	alkane	1.09	289.601
QR_W03_03	worker	QR	3	3_4	27	ester_complex_1	ester	0.212781	56.5337
QR_W03_03	worker	QR	3	3_4	27	C27_alkene	alkene	0.187761	49.8859
QR_W03_03	worker	QR	3	3_4	27	C27	alkane	0.122926	32.66
QR_W03_03	worker	QR	3	3_4	27	ester_complex_2	ester	0.0930489	24.722
QR_W03_03	worker	QR	3	3_4	27	C29_alkene_I	alkene	0.0261714	6.95345
QR_W03_03	worker	QR	3	3_4	27	C29_alkene_II	alkene	0.00743522	1.97545
QR_W03_03	worker	QR	3	3_4	27	C29	alkane	0.0420027	11.1596
QR_W03_03	worker	QR	3	3_4	27	ester_complex_3	ester	0.128505	34.1423
QR_W03_03	worker	QR	3	3_4	27	C31_alkene_I	alkene	0	0
QR_W03_03	worker	QR	3	3_4	27	C31_alkene_II	alkene	0	0
QR_W03_03	worker	QR	3	3_4	27	C31	alkane	0	0
QR_W03_03	worker	QR	3	3_4	27	dodecyl_palmitoleate	ester	0.221163	58.7606
QR_W03_03	worker	QR	3	3_4	27	ester_complex_4	ester	0	0
QR_W03_03	worker	QR	3	3_4	27	ester_complex_5	ester	0	0
QR_W03_03	worker	QR	3	3_4	27	ester_6	ester	0	0
QR_W03_03	worker	QR	3	3_4	27	ester_7	ester	0	0
QR_W04_03	worker	QR	3	3_4	26	beta_springene	terpene	0	0
QR_W04_03	worker	QR	3	3_4	26	springene_I	terpene	0	0
QR_W04_03	worker	QR	3	3_4	26	springene_II	terpene	0	0
QR_W04_03	worker	QR	3	3_4	26	C21	alkane	0.113154	30.0525
QR_W04_03	worker	QR	3	3_4	26	dodecyl_octanoate	ester	0.232154	61.6575
QR_W04_03	worker	QR	3	3_4	26	C22	alkane	0.0636166	16.8959
QR_W04_03	worker	QR	3	3_4	26	C23_alkene	alkene	4.24761	1128.12
QR_W04_03	worker	QR	3	3_4	26	C23	alkane	3.0361	806.353
QR_W04_03	worker	QR	3	3_4	26	dodecyl_decanoate	ester	1.15097	305.684
QR_W04_03	worker	QR	3	3_4	26	C24	alkane	0.167984	44.6146
QR_W04_03	worker	QR	3	3_4	26	C25_alkene	alkene	6.09573	1618.96
QR_W04_03	worker	QR	3	3_4	26	C25	alkane	2.99057	794.261
QR_W04_03	worker	QR	3	3_4	26	ester_complex_1	ester	0.838492	222.694
QR_W04_03	worker	QR	3	3_4	26	C27_alkene	alkene	0.737755	195.94
QR_W04_03	worker	QR	3	3_4	26	C27	alkane	0.512734	136.176
QR_W04_03	worker	QR	3	3_4	26	ester_complex_2	ester	0.690203	183.31
QR_W04_03	worker	QR	3	3_4	26	C29_alkene_I	alkene	0.197694	52.5052
QR_W04_03	worker	QR	3	3_4	26	C29_alkene_II	alkene	0.110828	29.4347
QR_W04_03	worker	QR	3	3_4	26	C29	alkane	0.254352	67.5531
QR_W04_03	worker	QR	3	3_4	26	ester_complex_3	ester	1.37955	366.393
QR_W04_03	worker	QR	3	3_4	26	C31_alkene_I	alkene	0.102007	27.092
QR_W04_03	worker	QR	3	3_4	26	C31_alkene_II	alkene	0	0
QR_W04_03	worker	QR	3	3_4	26	C31	alkane	0.0799035	21.2215
QR_W04_03	worker	QR	3	3_4	26	dodecyl_palmitoleate	ester	2.26883	602.577
QR_W04_03	worker	QR	3	3_4	26	ester_complex_4	ester	0	0
QR_W04_03	worker	QR	3	3_4	26	ester_complex_5	ester	0	0
QR_W04_03	worker	QR	3	3_4	26	ester_6	ester	0	0
QR_W04_03	worker	QR	3	3_4	26	ester_7	ester	0	0
QR_W05_03	worker	QR	3	3_4	27	beta_springene	terpene	0	0
QR_W05_03	worker	QR	3	3_4	27	springene_I	terpene	0	0
QR_W05_03	worker	QR	3	3_4	27	springene_II	terpene	0	0
QR_W05_03	worker	QR	3	3_4	27	C21	alkane	0.102845	26.2464
QR_W05_03	worker	QR	3	3_4	27	dodecyl_octanoate	ester	0	0
QR_W05_03	worker	QR	3	3_4	27	C22	alkane	0.0585095	14.9318
QR_W05_03	worker	QR	3	3_4	27	C23_alkene	alkene	7.07233	1804.88
QR_W05_03	worker	QR	3	3_4	27	C23	alkane	2.7383	698.823
QR_W05_03	worker	QR	3	3_4	27	dodecyl_decanoate	ester	0.667946	170.462
QR_W05_03	worker	QR	3	3_4	27	C24	alkane	0.138849	35.4347
QR_W05_03	worker	QR	3	3_4	27	C25_alkene	alkene	7.53777	1923.66
QR_W05_03	worker	QR	3	3_4	27	C25	alkane	2.52222	643.679
QR_W05_03	worker	QR	3	3_4	27	ester_complex_1	ester	0.691927	176.582
QR_W05_03	worker	QR	3	3_4	27	C27_alkene	alkene	0.535346	136.622
QR_W05_03	worker	QR	3	3_4	27	C27	alkane	0.337226	86.0612
QR_W05_03	worker	QR	3	3_4	27	ester_complex_2	ester	0.423569	108.096
QR_W05_03	worker	QR	3	3_4	27	C29_alkene_I	alkene	0.170427	43.4936
QR_W05_03	worker	QR	3	3_4	27	C29_alkene_II	alkene	0.0213038	5.43681
QR_W05_03	worker	QR	3	3_4	27	C29	alkane	0.148664	37.9396
QR_W05_03	worker	QR	3	3_4	27	ester_complex_3	ester	0.65913	168.212
QR_W05_03	worker	QR	3	3_4	27	C31_alkene_I	alkene	0.0807686	20.6124
QR_W05_03	worker	QR	3	3_4	27	C31_alkene_II	alkene	0	0
QR_W05_03	worker	QR	3	3_4	27	C31	alkane	0.0377535	9.63481
QR_W05_03	worker	QR	3	3_4	27	dodecyl_palmitoleate	ester	0.618273	157.785
QR_W05_03	worker	QR	3	3_4	27	ester_complex_4	ester	0	0
QR_W05_03	worker	QR	3	3_4	27	ester_complex_5	ester	0	0
QR_W05_03	worker	QR	3	3_4	27	ester_6	ester	0	0
QR_W05_03	worker	QR	3	3_4	27	ester_7	ester	0	0
QL_W01_04	worker	QL	4	3_4	27	beta_springene	terpene	0	0
QL_W01_04	worker	QL	4	3_4	27	springene_I	terpene	0	0
QL_W01_04	worker	QL	4	3_4	27	springene_II	terpene	0	0
QL_W01_04	worker	QL	4	3_4	27	C21	alkane	0.149979	21.0352
QL_W01_04	worker	QL	4	3_4	27	dodecyl_octanoate	ester	0.32683	45.8393
QL_W01_04	worker	QL	4	3_4	27	C22	alkane	0.0661203	9.27365
QL_W01_04	worker	QL	4	3_4	27	C23_alkene	alkene	5.30063	743.436
QL_W01_04	worker	QL	4	3_4	27	C23	alkane	2.3573	330.621
QL_W01_04	worker	QL	4	3_4	27	dodecyl_decanoate	ester	0.594711	83.4108
QL_W01_04	worker	QL	4	3_4	27	C24	alkane	0.0914295	12.8234
QL_W01_04	worker	QL	4	3_4	27	C25_alkene	alkene	5.41455	759.413
QL_W01_04	worker	QL	4	3_4	27	C25	alkane	1.52753	214.243
QL_W01_04	worker	QL	4	3_4	27	ester_complex_1	ester	0.525026	73.6371
QL_W01_04	worker	QL	4	3_4	27	C27_alkene	alkene	0.65994	92.5595
QL_W01_04	worker	QL	4	3_4	27	C27	alkane	0.249922	35.0527
QL_W01_04	worker	QL	4	3_4	27	ester_complex_2	ester	0.264973	37.1637
QL_W01_04	worker	QL	4	3_4	27	C29_alkene_I	alkene	0.248519	34.8559
QL_W01_04	worker	QL	4	3_4	27	C29_alkene_II	alkene	0.109474	15.3542
QL_W01_04	worker	QL	4	3_4	27	C29	alkane	0.153115	21.475
QL_W01_04	worker	QL	4	3_4	27	ester_complex_3	ester	0.623111	87.394
QL_W01_04	worker	QL	4	3_4	27	C31_alkene_I	alkene	0.231547	32.4755
QL_W01_04	worker	QL	4	3_4	27	C31_alkene_II	alkene	0.0494526	6.93594
QL_W01_04	worker	QL	4	3_4	27	C31	alkane	0.0591688	8.29868
QL_W01_04	worker	QL	4	3_4	27	dodecyl_palmitoleate	ester	1.45502	204.073
QL_W01_04	worker	QL	4	3_4	27	ester_complex_4	ester	0.465016	65.2205
QL_W01_04	worker	QL	4	3_4	27	ester_complex_5	ester	0.639032	89.6269
QL_W01_04	worker	QL	4	3_4	27	ester_6	ester	0	0
QL_W01_04	worker	QL	4	3_4	27	ester_7	ester	0	0
QL_W02_04	worker	QL	4	3_4	28	beta_springene	terpene	0	0
QL_W02_04	worker	QL	4	3_4	28	springene_I	terpene	0	0
QL_W02_04	worker	QL	4	3_4	28	springene_II	terpene	0	0
QL_W02_04	worker	QL	4	3_4	28	C21	alkane	0.0718175	10.2773
QL_W02_04	worker	QL	4	3_4	28	dodecyl_octanoate	ester	0.549512	78.6369
QL_W02_04	worker	QL	4	3_4	28	C22	alkane	0.032687	4.6776
QL_W02_04	worker	QL	4	3_4	28	C23_alkene	alkene	4.22403	604.472
QL_W02_04	worker	QL	4	3_4	28	C23	alkane	1.69274	242.236
QL_W02_04	worker	QL	4	3_4	28	dodecyl_decanoate	ester	0.874311	125.116
QL_W02_04	worker	QL	4	3_4	28	C24	alkane	0.0865337	12.3832
QL_W02_04	worker	QL	4	3_4	28	C25_alkene	alkene	5.34028	764.21
QL_W02_04	worker	QL	4	3_4	28	C25	alkane	1.61574	231.217
QL_W02_04	worker	QL	4	3_4	28	ester_complex_1	ester	0.778581	111.417
QL_W02_04	worker	QL	4	3_4	28	C27_alkene	alkene	0.592278	84.7567
QL_W02_04	worker	QL	4	3_4	28	C27	alkane	0.246405	35.2613
QL_W02_04	worker	QL	4	3_4	28	ester_complex_2	ester	0.402973	57.6666
QL_W02_04	worker	QL	4	3_4	28	C29_alkene_I	alkene	0.193578	27.7017
QL_W02_04	worker	QL	4	3_4	28	C29_alkene_II	alkene	0.0825615	11.8148
QL_W02_04	worker	QL	4	3_4	28	C29	alkane	0.136087	19.4744
QL_W02_04	worker	QL	4	3_4	28	ester_complex_3	ester	1.13988	163.12
QL_W02_04	worker	QL	4	3_4	28	C31_alkene_I	alkene	0.18768	26.8576
QL_W02_04	worker	QL	4	3_4	28	C31_alkene_II	alkene	0.038166	5.46168
QL_W02_04	worker	QL	4	3_4	28	C31	alkane	0.0647445	9.26514
QL_W02_04	worker	QL	4	3_4	28	dodecyl_palmitoleate	ester	2.65125	379.401
QL_W02_04	worker	QL	4	3_4	28	ester_complex_4	ester	0.390477	55.8784
QL_W02_04	worker	QL	4	3_4	28	ester_complex_5	ester	0.686641	98.2604
QL_W02_04	worker	QL	4	3_4	28	ester_6	ester	0	0
QL_W02_04	worker	QL	4	3_4	28	ester_7	ester	0	0
QL_W03_04	worker	QL	4	3_4	27	beta_springene	terpene	0	0
QL_W03_04	worker	QL	4	3_4	27	springene_I	terpene	0	0
QL_W03_04	worker	QL	4	3_4	27	springene_II	terpene	0	0
QL_W03_04	worker	QL	4	3_4	27	C21	alkane	0.1159	16.4223
QL_W03_04	worker	QL	4	3_4	27	dodecyl_octanoate	ester	0.119303	16.9044
QL_W03_04	worker	QL	4	3_4	27	C22	alkane	0.0481979	6.82933
QL_W03_04	worker	QL	4	3_4	27	C23_alkene	alkene	5.18	733.972
QL_W03_04	worker	QL	4	3_4	27	C23	alkane	2.22565	315.36
QL_W03_04	worker	QL	4	3_4	27	dodecyl_decanoate	ester	0.405763	57.4938
QL_W03_04	worker	QL	4	3_4	27	C24	alkane	0.0930095	13.1788
QL_W03_04	worker	QL	4	3_4	27	C25_alkene	alkene	5.98469	847.99
QL_W03_04	worker	QL	4	3_4	27	C25	alkane	1.71524	243.038
QL_W03_04	worker	QL	4	3_4	27	ester_complex_1	ester	0.232609	32.9592
QL_W03_04	worker	QL	4	3_4	27	C27_alkene	alkene	0.778671	110.332
QL_W03_04	worker	QL	4	3_4	27	C27	alkane	0.248916	35.2697
QL_W03_04	worker	QL	4	3_4	27	ester_complex_2	ester	0.314071	44.5018
QL_W03_04	worker	QL	4	3_4	27	C29_alkene_I	alkene	0.243331	34.4784
QL_W03_04	worker	QL	4	3_4	27	C29_alkene_II	alkene	0.130483	18.4886
QL_W03_04	worker	QL	4	3_4	27	C29	alkane	0.132565	18.7836
QL_W03_04	worker	QL	4	3_4	27	ester_complex_3	ester	0.713105	101.042
QL_W03_04	worker	QL	4	3_4	27	C31_alkene_I	alkene	0.272302	38.5833
QL_W03_04	worker	QL	4	3_4	27	C31_alkene_II	alkene	0	0
QL_W03_04	worker	QL	4	3_4	27	C31	alkane	0	0
QL_W03_04	worker	QL	4	3_4	27	dodecyl_palmitoleate	ester	1.54136	218.401
QL_W03_04	worker	QL	4	3_4	27	ester_complex_4	ester	0.34678	49.1364
QL_W03_04	worker	QL	4	3_4	27	ester_complex_5	ester	0.96047	136.092
QL_W03_04	worker	QL	4	3_4	27	ester_6	ester	0	0
QL_W03_04	worker	QL	4	3_4	27	ester_7	ester	0	0
QL_W04_04	worker	QL	4	3_4	28	beta_springene	terpene	0	0
QL_W04_04	worker	QL	4	3_4	28	springene_I	terpene	0	0
QL_W04_04	worker	QL	4	3_4	28	springene_II	terpene	0	0
QL_W04_04	worker	QL	4	3_4	28	C21	alkane	0.0608489	10.9697
QL_W04_04	worker	QL	4	3_4	28	dodecyl_octanoate	ester	0.0147698	2.66266
QL_W04_04	worker	QL	4	3_4	28	C22	alkane	0.0240589	4.33728
QL_W04_04	worker	QL	4	3_4	28	C23_alkene	alkene	3.19249	575.534
QL_W04_04	worker	QL	4	3_4	28	C23	alkane	1.20487	217.21
QL_W04_04	worker	QL	4	3_4	28	dodecyl_decanoate	ester	0.147096	26.5182
QL_W04_04	worker	QL	4	3_4	28	C24	alkane	0.0511939	9.22911
QL_W04_04	worker	QL	4	3_4	28	C25_alkene	alkene	3.41875	616.323
QL_W04_04	worker	QL	4	3_4	28	C25	alkane	0.842815	151.94
QL_W04_04	worker	QL	4	3_4	28	ester_complex_1	ester	0.0918635	16.5609
QL_W04_04	worker	QL	4	3_4	28	C27_alkene	alkene	0.44228	79.7331
QL_W04_04	worker	QL	4	3_4	28	C27	alkane	0.133336	24.0375
QL_W04_04	worker	QL	4	3_4	28	ester_complex_2	ester	0.0447992	8.07629
QL_W04_04	worker	QL	4	3_4	28	C29_alkene_I	alkene	0.109128	19.6732
QL_W04_04	worker	QL	4	3_4	28	C29_alkene_II	alkene	0.0659644	11.8919
QL_W04_04	worker	QL	4	3_4	28	C29	alkane	0.0693404	12.5005
QL_W04_04	worker	QL	4	3_4	28	ester_complex_3	ester	0.0464894	8.381
QL_W04_04	worker	QL	4	3_4	28	C31_alkene_I	alkene	0.0918803	16.5639
QL_W04_04	worker	QL	4	3_4	28	C31_alkene_II	alkene	0.0091197	1.64408
QL_W04_04	worker	QL	4	3_4	28	C31	alkane	0.0322638	5.81643
QL_W04_04	worker	QL	4	3_4	28	dodecyl_palmitoleate	ester	0.0688635	12.4145
QL_W04_04	worker	QL	4	3_4	28	ester_complex_4	ester	0.0495773	8.93767
QL_W04_04	worker	QL	4	3_4	28	ester_complex_5	ester	0.0549944	9.91425
QL_W04_04	worker	QL	4	3_4	28	ester_6	ester	0	0
QL_W04_04	worker	QL	4	3_4	28	ester_7	ester	0	0
QL_W05_04	worker	QL	4	3_4	26	beta_springene	terpene	0	0
QL_W05_04	worker	QL	4	3_4	26	springene_I	terpene	0	0
QL_W05_04	worker	QL	4	3_4	26	springene_II	terpene	0	0
QL_W05_04	worker	QL	4	3_4	26	C21	alkane	0.063237	10.5202
QL_W05_04	worker	QL	4	3_4	26	dodecyl_octanoate	ester	0.122644	20.4032
QL_W05_04	worker	QL	4	3_4	26	C22	alkane	0.0294549	4.90017
QL_W05_04	worker	QL	4	3_4	26	C23_alkene	alkene	3.31202	550.993
QL_W05_04	worker	QL	4	3_4	26	C23	alkane	1.21542	202.2
QL_W05_04	worker	QL	4	3_4	26	dodecyl_decanoate	ester	0.477309	79.4058
QL_W05_04	worker	QL	4	3_4	26	C24	alkane	0.0555549	9.2422
QL_W05_04	worker	QL	4	3_4	26	C25_alkene	alkene	3.9542	657.826
QL_W05_04	worker	QL	4	3_4	26	C25	alkane	1.01377	168.652
QL_W05_04	worker	QL	4	3_4	26	ester_complex_1	ester	0.215083	35.7815
QL_W05_04	worker	QL	4	3_4	26	C27_alkene	alkene	0.458235	76.2327
QL_W05_04	worker	QL	4	3_4	26	C27	alkane	0.14146	23.5335
QL_W05_04	worker	QL	4	3_4	26	ester_complex_2	ester	0.146948	24.4466
QL_W05_04	worker	QL	4	3_4	26	C29_alkene_I	alkene	0.12445	20.7038
QL_W05_04	worker	QL	4	3_4	26	C29_alkene_II	alkene	0.0853266	14.1951
QL_W05_04	worker	QL	4	3_4	26	C29	alkane	0.0850232	14.1446
QL_W05_04	worker	QL	4	3_4	26	ester_complex_3	ester	0.385158	64.0754
QL_W05_04	worker	QL	4	3_4	26	C31_alkene_I	alkene	0.0964371	16.0434
QL_W05_04	worker	QL	4	3_4	26	C31_alkene_II	alkene	0.0147023	2.4459
QL_W05_04	worker	QL	4	3_4	26	C31	alkane	0.0345466	5.74723
QL_W05_04	worker	QL	4	3_4	26	dodecyl_palmitoleate	ester	1.09929	182.88
QL_W05_04	worker	QL	4	3_4	26	ester_complex_4	ester	0.0946892	15.7526
QL_W05_04	worker	QL	4	3_4	26	ester_complex_5	ester	0.31335	52.1293
QL_W05_04	worker	QL	4	3_4	26	ester_6	ester	0	0
QL_W05_04	worker	QL	4	3_4	26	ester_7	ester	0	0
QLBL_W01_04	worker	QLBL	4	3_4	27	beta_springene	terpene	0	0
QLBL_W01_04	worker	QLBL	4	3_4	27	springene_I	terpene	0	0
QLBL_W01_04	worker	QLBL	4	3_4	27	springene_II	terpene	0	0
QLBL_W01_04	worker	QLBL	4	3_4	27	C21	alkane	0.423308	57.7146
QLBL_W01_04	worker	QLBL	4	3_4	27	dodecyl_octanoate	ester	1.812	247.051
QLBL_W01_04	worker	QLBL	4	3_4	27	C22	alkane	0.209417	28.5523
QLBL_W01_04	worker	QLBL	4	3_4	27	C23_alkene	alkene	17.6131	2401.4
QLBL_W01_04	worker	QLBL	4	3_4	27	C23	alkane	8.44409	1151.28
QLBL_W01_04	worker	QLBL	4	3_4	27	dodecyl_decanoate	ester	2.8938	394.546
QLBL_W01_04	worker	QLBL	4	3_4	27	C24	alkane	0.347784	47.4175
QLBL_W01_04	worker	QLBL	4	3_4	27	C25_alkene	alkene	21.9995	2999.45
QLBL_W01_04	worker	QLBL	4	3_4	27	C25	alkane	5.72293	780.275
QLBL_W01_04	worker	QLBL	4	3_4	27	ester_complex_1	ester	2.51498	342.898
QLBL_W01_04	worker	QLBL	4	3_4	27	C27_alkene	alkene	2.58454	352.381
QLBL_W01_04	worker	QLBL	4	3_4	27	C27	alkane	0.901568	122.921
QLBL_W01_04	worker	QLBL	4	3_4	27	ester_complex_2	ester	1.53849	209.761
QLBL_W01_04	worker	QLBL	4	3_4	27	C29_alkene_I	alkene	0.929999	126.798
QLBL_W01_04	worker	QLBL	4	3_4	27	C29_alkene_II	alkene	0.354465	48.3284
QLBL_W01_04	worker	QLBL	4	3_4	27	C29	alkane	0.461732	62.9534
QLBL_W01_04	worker	QLBL	4	3_4	27	ester_complex_3	ester	2.86056	390.015
QLBL_W01_04	worker	QLBL	4	3_4	27	C31_alkene_I	alkene	0.766061	104.446
QLBL_W01_04	worker	QLBL	4	3_4	27	C31_alkene_II	alkene	0.287914	39.2548
QLBL_W01_04	worker	QLBL	4	3_4	27	C31	alkane	0.145664	19.8601
QLBL_W01_04	worker	QLBL	4	3_4	27	dodecyl_palmitoleate	ester	4.35529	593.809
QLBL_W01_04	worker	QLBL	4	3_4	27	ester_complex_4	ester	4.23607	577.554
QLBL_W01_04	worker	QLBL	4	3_4	27	ester_complex_5	ester	1.73337	236.331
QLBL_W01_04	worker	QLBL	4	3_4	27	ester_6	ester	0	0
QLBL_W01_04	worker	QLBL	4	3_4	27	ester_7	ester	0	0
QLBL_W02_04	worker	QLBL	4	3_4	27	beta_springene	terpene	0	0
QLBL_W02_04	worker	QLBL	4	3_4	27	springene_I	terpene	0	0
QLBL_W02_04	worker	QLBL	4	3_4	27	springene_II	terpene	0	0
QLBL_W02_04	worker	QLBL	4	3_4	27	C21	alkane	0.266697	36.0806
QLBL_W02_04	worker	QLBL	4	3_4	27	dodecyl_octanoate	ester	0.991747	134.17
QLBL_W02_04	worker	QLBL	4	3_4	27	C22	alkane	0.139364	18.8541
QLBL_W02_04	worker	QLBL	4	3_4	27	C23_alkene	alkene	15.4029	2083.8
QLBL_W02_04	worker	QLBL	4	3_4	27	C23	alkane	5.80791	785.734
QLBL_W02_04	worker	QLBL	4	3_4	27	dodecyl_decanoate	ester	2.01625	272.772
QLBL_W02_04	worker	QLBL	4	3_4	27	C24	alkane	0.2909	39.3549
QLBL_W02_04	worker	QLBL	4	3_4	27	C25_alkene	alkene	17.8065	2408.99
QLBL_W02_04	worker	QLBL	4	3_4	27	C25	alkane	4.72311	638.974
QLBL_W02_04	worker	QLBL	4	3_4	27	ester_complex_1	ester	2.07644	280.914
QLBL_W02_04	worker	QLBL	4	3_4	27	C27_alkene	alkene	2.13687	289.09
QLBL_W02_04	worker	QLBL	4	3_4	27	C27	alkane	0.785529	106.272
QLBL_W02_04	worker	QLBL	4	3_4	27	ester_complex_2	ester	2.11062	285.539
QLBL_W02_04	worker	QLBL	4	3_4	27	C29_alkene_I	alkene	0.946331	128.026
QLBL_W02_04	worker	QLBL	4	3_4	27	C29_alkene_II	alkene	0.193215	26.1395
QLBL_W02_04	worker	QLBL	4	3_4	27	C29	alkane	0.385302	52.1263
QLBL_W02_04	worker	QLBL	4	3_4	27	ester_complex_3	ester	2.45975	332.771
QLBL_W02_04	worker	QLBL	4	3_4	27	C31_alkene_I	alkene	0.723525	97.8834
QLBL_W02_04	worker	QLBL	4	3_4	27	C31_alkene_II	alkene	0.369001	49.9209
QLBL_W02_04	worker	QLBL	4	3_4	27	C31	alkane	0.0990811	13.4044
QLBL_W02_04	worker	QLBL	4	3_4	27	dodecyl_palmitoleate	ester	3.43585	464.825
QLBL_W02_04	worker	QLBL	4	3_4	27	ester_complex_4	ester	5.11282	691.697
QLBL_W02_04	worker	QLBL	4	3_4	27	ester_complex_5	ester	3.27079	442.495
QLBL_W02_04	worker	QLBL	4	3_4	27	ester_6	ester	0	0
QLBL_W02_04	worker	QLBL	4	3_4	27	ester_7	ester	0	0
QLBL_W03_04	worker	QLBL	4	3_4	27	beta_springene	terpene	0	0
QLBL_W03_04	worker	QLBL	4	3_4	27	springene_I	terpene	0	0
QLBL_W03_04	worker	QLBL	4	3_4	27	springene_II	terpene	0	0
QLBL_W03_04	worker	QLBL	4	3_4	27	C21	alkane	0.291249	39.0333
QLBL_W03_04	worker	QLBL	4	3_4	27	dodecyl_octanoate	ester	0.997092	133.631
QLBL_W03_04	worker	QLBL	4	3_4	27	C22	alkane	0.1502	20.1299
QLBL_W03_04	worker	QLBL	4	3_4	27	C23_alkene	alkene	13.8949	1862.2
QLBL_W03_04	worker	QLBL	4	3_4	27	C23	alkane	6.75347	905.102
QLBL_W03_04	worker	QLBL	4	3_4	27	dodecyl_decanoate	ester	1.57962	211.701
QLBL_W03_04	worker	QLBL	4	3_4	27	C24	alkane	0.321273	43.0571
QLBL_W03_04	worker	QLBL	4	3_4	27	C25_alkene	alkene	21.1784	2838.33
QLBL_W03_04	worker	QLBL	4	3_4	27	C25	alkane	5.31231	711.958
QLBL_W03_04	worker	QLBL	4	3_4	27	ester_complex_1	ester	1.13592	152.237
QLBL_W03_04	worker	QLBL	4	3_4	27	C27_alkene	alkene	2.89112	387.469
QLBL_W03_04	worker	QLBL	4	3_4	27	C27	alkane	0.821642	110.117
QLBL_W03_04	worker	QLBL	4	3_4	27	ester_complex_2	ester	0.907779	121.661
QLBL_W03_04	worker	QLBL	4	3_4	27	C29_alkene_I	alkene	0.899402	120.538
QLBL_W03_04	worker	QLBL	4	3_4	27	C29_alkene_II	alkene	0.421948	56.5496
QLBL_W03_04	worker	QLBL	4	3_4	27	C29	alkane	0.396047	53.0783
QLBL_W03_04	worker	QLBL	4	3_4	27	ester_complex_3	ester	1.5909	213.213
QLBL_W03_04	worker	QLBL	4	3_4	27	C31_alkene_I	alkene	0.628293	84.2041
QLBL_W03_04	worker	QLBL	4	3_4	27	C31_alkene_II	alkene	0.141421	18.9532
QLBL_W03_04	worker	QLBL	4	3_4	27	C31	alkane	0.13242	17.747
QLBL_W03_04	worker	QLBL	4	3_4	27	dodecyl_palmitoleate	ester	3.56925	478.352
QLBL_W03_04	worker	QLBL	4	3_4	27	ester_complex_4	ester	1.55585	208.515
QLBL_W03_04	worker	QLBL	4	3_4	27	ester_complex_5	ester	0	0
QLBL_W03_04	worker	QLBL	4	3_4	27	ester_6	ester	0	0
QLBL_W03_04	worker	QLBL	4	3_4	27	ester_7	ester	0	0
QLBL_W04_04	worker	QLBL	4	3_4	27	beta_springene	terpene	0	0
QLBL_W04_04	worker	QLBL	4	3_4	27	springene_I	terpene	0	0
QLBL_W04_04	worker	QLBL	4	3_4	27	springene_II	terpene	0	0
QLBL_W04_04	worker	QLBL	4	3_4	27	C21	alkane	0.402631	52.4777
QLBL_W04_04	worker	QLBL	4	3_4	27	dodecyl_octanoate	ester	0.488147	63.6236
QLBL_W04_04	worker	QLBL	4	3_4	27	C22	alkane	0.207758	27.0785
QLBL_W04_04	worker	QLBL	4	3_4	27	C23_alkene	alkene	13.9624	1819.82
QLBL_W04_04	worker	QLBL	4	3_4	27	C23	alkane	8.71276	1135.59
QLBL_W04_04	worker	QLBL	4	3_4	27	dodecyl_decanoate	ester	1.08215	141.045
QLBL_W04_04	worker	QLBL	4	3_4	27	C24	alkane	0.395143	51.5018
QLBL_W04_04	worker	QLBL	4	3_4	27	C25_alkene	alkene	19.3534	2522.47
QLBL_W04_04	worker	QLBL	4	3_4	27	C25	alkane	6.55119	853.862
QLBL_W04_04	worker	QLBL	4	3_4	27	ester_complex_1	ester	0.591604	77.1079
QLBL_W04_04	worker	QLBL	4	3_4	27	C27_alkene	alkene	2.68286	349.676
QLBL_W04_04	worker	QLBL	4	3_4	27	C27	alkane	0.905821	118.062
QLBL_W04_04	worker	QLBL	4	3_4	27	ester_complex_2	ester	0.767984	100.097
QLBL_W04_04	worker	QLBL	4	3_4	27	C29_alkene_I	alkene	0.794108	103.502
QLBL_W04_04	worker	QLBL	4	3_4	27	C29_alkene_II	alkene	0.610879	79.6201
QLBL_W04_04	worker	QLBL	4	3_4	27	C29	alkane	0.436827	56.9347
QLBL_W04_04	worker	QLBL	4	3_4	27	ester_complex_3	ester	0.580825	75.703
QLBL_W04_04	worker	QLBL	4	3_4	27	C31_alkene_I	alkene	0.625184	81.4845
QLBL_W04_04	worker	QLBL	4	3_4	27	C31_alkene_II	alkene	0.12056	15.7135
QLBL_W04_04	worker	QLBL	4	3_4	27	C31	alkane	0.147391	19.2105
QLBL_W04_04	worker	QLBL	4	3_4	27	dodecyl_palmitoleate	ester	2.07514	270.467
QLBL_W04_04	worker	QLBL	4	3_4	27	ester_complex_4	ester	0.433332	56.4791
QLBL_W04_04	worker	QLBL	4	3_4	27	ester_complex_5	ester	0	0
QLBL_W04_04	worker	QLBL	4	3_4	27	ester_6	ester	0	0
QLBL_W04_04	worker	QLBL	4	3_4	27	ester_7	ester	0	0
QLBL_W05_04	worker	QLBL	4	3_4	27	beta_springene	terpene	0	0
QLBL_W05_04	worker	QLBL	4	3_4	27	springene_I	terpene	0	0
QLBL_W05_04	worker	QLBL	4	3_4	27	springene_II	terpene	0	0
QLBL_W05_04	worker	QLBL	4	3_4	27	C21	alkane	0.456082	65.7041
QLBL_W05_04	worker	QLBL	4	3_4	27	dodecyl_octanoate	ester	1.37489	198.069
QLBL_W05_04	worker	QLBL	4	3_4	27	C22	alkane	0.257669	37.1203
QLBL_W05_04	worker	QLBL	4	3_4	27	C23_alkene	alkene	25.3584	3653.19
QLBL_W05_04	worker	QLBL	4	3_4	27	C23	alkane	11.3704	1638.05
QLBL_W05_04	worker	QLBL	4	3_4	27	dodecyl_decanoate	ester	3.45552	497.81
QLBL_W05_04	worker	QLBL	4	3_4	27	C24	alkane	0.585783	84.389
QLBL_W05_04	worker	QLBL	4	3_4	27	C25_alkene	alkene	34.7102	5000.43
QLBL_W05_04	worker	QLBL	4	3_4	27	C25	alkane	10.2659	1478.93
QLBL_W05_04	worker	QLBL	4	3_4	27	ester_complex_1	ester	2.18613	314.939
QLBL_W05_04	worker	QLBL	4	3_4	27	C27_alkene	alkene	4.25326	612.733
QLBL_W05_04	worker	QLBL	4	3_4	27	C27	alkane	1.61182	232.202
QLBL_W05_04	worker	QLBL	4	3_4	27	ester_complex_2	ester	2.25301	324.574
QLBL_W05_04	worker	QLBL	4	3_4	27	C29_alkene_I	alkene	1.71788	247.481
QLBL_W05_04	worker	QLBL	4	3_4	27	C29_alkene_II	alkene	0.76134	109.68
QLBL_W05_04	worker	QLBL	4	3_4	27	C29	alkane	0.867918	125.034
QLBL_W05_04	worker	QLBL	4	3_4	27	ester_complex_3	ester	3.13422	451.522
QLBL_W05_04	worker	QLBL	4	3_4	27	C31_alkene_I	alkene	1.38239	199.15
QLBL_W05_04	worker	QLBL	4	3_4	27	C31_alkene_II	alkene	0.343476	49.4818
QLBL_W05_04	worker	QLBL	4	3_4	27	C31	alkane	0.347033	49.9942
QLBL_W05_04	worker	QLBL	4	3_4	27	dodecyl_palmitoleate	ester	5.52938	796.574
QLBL_W05_04	worker	QLBL	4	3_4	27	ester_complex_4	ester	4.87874	702.841
QLBL_W05_04	worker	QLBL	4	3_4	27	ester_complex_5	ester	2.75584	397.012
QLBL_W05_04	worker	QLBL	4	3_4	27	ester_6	ester	0	0
QLBL_W05_04	worker	QLBL	4	3_4	27	ester_7	ester	0	0
QR_W01_04	worker	QR	4	3_4	26	beta_springene	terpene	0	0
QR_W01_04	worker	QR	4	3_4	26	springene_I	terpene	0	0
QR_W01_04	worker	QR	4	3_4	26	springene_II	terpene	0	0
QR_W01_04	worker	QR	4	3_4	26	C21	alkane	0.123644	32.7616
QR_W01_04	worker	QR	4	3_4	26	dodecyl_octanoate	ester	0.220557	58.4401
QR_W01_04	worker	QR	4	3_4	26	C22	alkane	0.0542456	14.3733
QR_W01_04	worker	QR	4	3_4	26	C23_alkene	alkene	5.80325	1537.67
QR_W01_04	worker	QR	4	3_4	26	C23	alkane	2.35945	625.174
QR_W01_04	worker	QR	4	3_4	26	dodecyl_decanoate	ester	0.620972	164.537
QR_W01_04	worker	QR	4	3_4	26	C24	alkane	0.0694711	18.4075
QR_W01_04	worker	QR	4	3_4	26	C25_alkene	alkene	4.85003	1285.1
QR_W01_04	worker	QR	4	3_4	26	C25	alkane	1.37596	364.584
QR_W01_04	worker	QR	4	3_4	26	ester_complex_1	ester	0.304002	80.5503
QR_W01_04	worker	QR	4	3_4	26	C27_alkene	alkene	0.375489	99.4918
QR_W01_04	worker	QR	4	3_4	26	C27	alkane	0.205708	54.5056
QR_W01_04	worker	QR	4	3_4	26	ester_complex_2	ester	0.242978	64.3809
QR_W01_04	worker	QR	4	3_4	26	C29_alkene_I	alkene	0.0820566	21.7422
QR_W01_04	worker	QR	4	3_4	26	C29_alkene_II	alkene	0.041105	10.8914
QR_W01_04	worker	QR	4	3_4	26	C29	alkane	0.111825	29.6299
QR_W01_04	worker	QR	4	3_4	26	ester_complex_3	ester	0.347462	92.0657
QR_W01_04	worker	QR	4	3_4	26	C31_alkene_I	alkene	0.0452029	11.9773
QR_W01_04	worker	QR	4	3_4	26	C31_alkene_II	alkene	0	0
QR_W01_04	worker	QR	4	3_4	26	C31	alkane	0.0286026	7.57871
QR_W01_04	worker	QR	4	3_4	26	dodecyl_palmitoleate	ester	0.526417	139.483
QR_W01_04	worker	QR	4	3_4	26	ester_complex_4	ester	0	0
QR_W01_04	worker	QR	4	3_4	26	ester_complex_5	ester	0	0
QR_W01_04	worker	QR	4	3_4	26	ester_6	ester	0	0
QR_W01_04	worker	QR	4	3_4	26	ester_7	ester	0	0
QR_W02_04	worker	QR	4	3_4	26	beta_springene	terpene	0	0
QR_W02_04	worker	QR	4	3_4	26	springene_I	terpene	0	0
QR_W02_04	worker	QR	4	3_4	26	springene_II	terpene	0	0
QR_W02_04	worker	QR	4	3_4	26	C21	alkane	0.278198	73.3595
QR_W02_04	worker	QR	4	3_4	26	dodecyl_octanoate	ester	0.648634	171.042
QR_W02_04	worker	QR	4	3_4	26	C22	alkane	0.122465	32.2935
QR_W02_04	worker	QR	4	3_4	26	C23_alkene	alkene	10.6309	2803.32
QR_W02_04	worker	QR	4	3_4	26	C23	alkane	5.12239	1350.75
QR_W02_04	worker	QR	4	3_4	26	dodecyl_decanoate	ester	1.84549	486.645
QR_W02_04	worker	QR	4	3_4	26	C24	alkane	0.206006	54.3228
QR_W02_04	worker	QR	4	3_4	26	C25_alkene	alkene	9.56716	2522.81
QR_W02_04	worker	QR	4	3_4	26	C25	alkane	3.55688	937.931
QR_W02_04	worker	QR	4	3_4	26	ester_complex_1	ester	0.648809	171.088
QR_W02_04	worker	QR	4	3_4	26	C27_alkene	alkene	0.884534	233.247
QR_W02_04	worker	QR	4	3_4	26	C27	alkane	0.475801	125.466
QR_W02_04	worker	QR	4	3_4	26	ester_complex_2	ester	0.451235	118.988
QR_W02_04	worker	QR	4	3_4	26	C29_alkene_I	alkene	0.24192	63.7932
QR_W02_04	worker	QR	4	3_4	26	C29_alkene_II	alkene	0.168597	44.4581
QR_W02_04	worker	QR	4	3_4	26	C29	alkane	0.302663	79.8106
QR_W02_04	worker	QR	4	3_4	26	ester_complex_3	ester	1.36645	360.326
QR_W02_04	worker	QR	4	3_4	26	C31_alkene_I	alkene	0.16249	42.8478
QR_W02_04	worker	QR	4	3_4	26	C31_alkene_II	alkene	0.0166471	4.38976
QR_W02_04	worker	QR	4	3_4	26	C31	alkane	0.117037	30.862
QR_W02_04	worker	QR	4	3_4	26	dodecyl_palmitoleate	ester	2.4343	641.913
QR_W02_04	worker	QR	4	3_4	26	ester_complex_4	ester	0	0
QR_W02_04	worker	QR	4	3_4	26	ester_complex_5	ester	0	0
QR_W02_04	worker	QR	4	3_4	26	ester_6	ester	0	0
QR_W02_04	worker	QR	4	3_4	26	ester_7	ester	0	0
QR_W03_04	worker	QR	4	3_4	26	beta_springene	terpene	0	0
QR_W03_04	worker	QR	4	3_4	26	springene_I	terpene	0	0
QR_W03_04	worker	QR	4	3_4	26	springene_II	terpene	0	0
QR_W03_04	worker	QR	4	3_4	26	C21	alkane	0.0647948	16.5634
QR_W03_04	worker	QR	4	3_4	26	dodecyl_octanoate	ester	0.147991	37.8307
QR_W03_04	worker	QR	4	3_4	26	C22	alkane	0.0299466	7.65521
QR_W03_04	worker	QR	4	3_4	26	C23_alkene	alkene	3.26494	834.612
QR_W03_04	worker	QR	4	3_4	26	C23	alkane	1.2335	315.317
QR_W03_04	worker	QR	4	3_4	26	dodecyl_decanoate	ester	0.298549	76.3178
QR_W03_04	worker	QR	4	3_4	26	C24	alkane	0.0355418	9.08551
QR_W03_04	worker	QR	4	3_4	26	C25_alkene	alkene	2.73797	699.905
QR_W03_04	worker	QR	4	3_4	26	C25	alkane	0.613186	156.748
QR_W03_04	worker	QR	4	3_4	26	ester_complex_1	ester	0.156802	40.083
QR_W03_04	worker	QR	4	3_4	26	C27_alkene	alkene	0.250857	64.1262
QR_W03_04	worker	QR	4	3_4	26	C27	alkane	0.106083	27.118
QR_W03_04	worker	QR	4	3_4	26	ester_complex_2	ester	0	0
QR_W03_04	worker	QR	4	3_4	26	C29_alkene_I	alkene	0.0585214	14.9597
QR_W03_04	worker	QR	4	3_4	26	C29_alkene_II	alkene	0.0157999	4.03891
QR_W03_04	worker	QR	4	3_4	26	C29	alkane	0.0697241	17.8235
QR_W03_04	worker	QR	4	3_4	26	ester_complex_3	ester	0.206747	52.8504
QR_W03_04	worker	QR	4	3_4	26	C31_alkene_I	alkene	0	0
QR_W03_04	worker	QR	4	3_4	26	C31_alkene_II	alkene	0.0354601	9.06462
QR_W03_04	worker	QR	4	3_4	26	C31	alkane	0.028022	7.16322
QR_W03_04	worker	QR	4	3_4	26	dodecyl_palmitoleate	ester	0.315659	80.6915
QR_W03_04	worker	QR	4	3_4	26	ester_complex_4	ester	0	0
QR_W03_04	worker	QR	4	3_4	26	ester_complex_5	ester	0	0
QR_W03_04	worker	QR	4	3_4	26	ester_6	ester	0	0
QR_W03_04	worker	QR	4	3_4	26	ester_7	ester	0	0
QR_W04_04	worker	QR	4	3_4	26	beta_springene	terpene	0	0
QR_W04_04	worker	QR	4	3_4	26	springene_I	terpene	0	0
QR_W04_04	worker	QR	4	3_4	26	springene_II	terpene	0	0
QR_W04_04	worker	QR	4	3_4	26	C21	alkane	0.0572629	15.5107
QR_W04_04	worker	QR	4	3_4	26	dodecyl_octanoate	ester	0.0846367	22.9254
QR_W04_04	worker	QR	4	3_4	26	C22	alkane	0.0249694	6.76339
QR_W04_04	worker	QR	4	3_4	26	C23_alkene	alkene	3.70143	1002.6
QR_W04_04	worker	QR	4	3_4	26	C23	alkane	1.32696	359.43
QR_W04_04	worker	QR	4	3_4	26	dodecyl_decanoate	ester	0.320424	86.7924
QR_W04_04	worker	QR	4	3_4	26	C24	alkane	0.0619078	16.7688
QR_W04_04	worker	QR	4	3_4	26	C25_alkene	alkene	4.27168	1157.06
QR_W04_04	worker	QR	4	3_4	26	C25	alkane	1.17225	317.525
QR_W04_04	worker	QR	4	3_4	26	ester_complex_1	ester	0.20419	55.3085
QR_W04_04	worker	QR	4	3_4	26	C27_alkene	alkene	0.391401	106.018
QR_W04_04	worker	QR	4	3_4	26	C27	alkane	0.148054	40.1031
QR_W04_04	worker	QR	4	3_4	26	ester_complex_2	ester	0.0614185	16.6363
QR_W04_04	worker	QR	4	3_4	26	C29_alkene_I	alkene	0.0752146	20.3732
QR_W04_04	worker	QR	4	3_4	26	C29_alkene_II	alkene	0.0199046	5.39152
QR_W04_04	worker	QR	4	3_4	26	C29	alkane	0.0680724	18.4386
QR_W04_04	worker	QR	4	3_4	26	ester_complex_3	ester	0.221828	60.086
QR_W04_04	worker	QR	4	3_4	26	C31_alkene_I	alkene	0.0396431	10.738
QR_W04_04	worker	QR	4	3_4	26	C31_alkene_II	alkene	0	0
QR_W04_04	worker	QR	4	3_4	26	C31	alkane	0.0265642	7.19538
QR_W04_04	worker	QR	4	3_4	26	dodecyl_palmitoleate	ester	0.2576	69.7756
QR_W04_04	worker	QR	4	3_4	26	ester_complex_4	ester	0	0
QR_W04_04	worker	QR	4	3_4	26	ester_complex_5	ester	0	0
QR_W04_04	worker	QR	4	3_4	26	ester_6	ester	0	0
QR_W04_04	worker	QR	4	3_4	26	ester_7	ester	0	0
QR_W05_04	worker	QR	4	3_4	26	beta_springene	terpene	0	0
QR_W05_04	worker	QR	4	3_4	26	springene_I	terpene	0	0
QR_W05_04	worker	QR	4	3_4	26	springene_II	terpene	0	0
QR_W05_04	worker	QR	4	3_4	26	C21	alkane	0.0706052	19.2878
QR_W05_04	worker	QR	4	3_4	26	dodecyl_octanoate	ester	0.573518	156.672
QR_W05_04	worker	QR	4	3_4	26	C22	alkane	0.0383303	10.471
QR_W05_04	worker	QR	4	3_4	26	C23_alkene	alkene	5.80482	1585.75
QR_W05_04	worker	QR	4	3_4	26	C23	alkane	1.94638	531.708
QR_W05_04	worker	QR	4	3_4	26	dodecyl_decanoate	ester	1.15327	315.048
QR_W05_04	worker	QR	4	3_4	26	C24	alkane	0.105392	28.7908
QR_W05_04	worker	QR	4	3_4	26	C25_alkene	alkene	5.61304	1533.36
QR_W05_04	worker	QR	4	3_4	26	C25	alkane	2.03572	556.114
QR_W05_04	worker	QR	4	3_4	26	ester_complex_1	ester	0.724069	197.8
QR_W05_04	worker	QR	4	3_4	26	C27_alkene	alkene	0.408675	111.641
QR_W05_04	worker	QR	4	3_4	26	C27	alkane	0.275463	75.2504
QR_W05_04	worker	QR	4	3_4	26	ester_complex_2	ester	0.466294	127.381
QR_W05_04	worker	QR	4	3_4	26	C29_alkene_I	alkene	0.13512	36.9119
QR_W05_04	worker	QR	4	3_4	26	C29_alkene_II	alkene	0.01947	5.31877
QR_W05_04	worker	QR	4	3_4	26	C29	alkane	0.14943	40.8208
QR_W05_04	worker	QR	4	3_4	26	ester_complex_3	ester	1.35451	370.023
QR_W05_04	worker	QR	4	3_4	26	C31_alkene_I	alkene	0.100254	27.3871
QR_W05_04	worker	QR	4	3_4	26	C31_alkene_II	alkene	0	0
QR_W05_04	worker	QR	4	3_4	26	C31	alkane	0.0675346	18.449
QR_W05_04	worker	QR	4	3_4	26	dodecyl_palmitoleate	ester	1.82826	499.44
QR_W05_04	worker	QR	4	3_4	26	ester_complex_4	ester	0	0
QR_W05_04	worker	QR	4	3_4	26	ester_complex_5	ester	0	0
QR_W05_04	worker	QR	4	3_4	26	ester_6	ester	0	0
QR_W05_04	worker	QR	4	3_4	26	ester_7	ester	0	0
QL_W01_05	worker	QL	5	5_6	26	beta_springene	terpene	0	0
QL_W01_05	worker	QL	5	5_6	26	springene_I	terpene	0	0
QL_W01_05	worker	QL	5	5_6	26	springene_II	terpene	0	0
QL_W01_05	worker	QL	5	5_6	26	C21	alkane	0.105325	14.8101
QL_W01_05	worker	QL	5	5_6	26	dodecyl_octanoate	ester	0.223284	31.3969
QL_W01_05	worker	QL	5	5_6	26	C22	alkane	0.045712	6.42774
QL_W01_05	worker	QL	5	5_6	26	C23_alkene	alkene	7.55869	1062.86
QL_W01_05	worker	QL	5	5_6	26	C23	alkane	2.32074	326.328
QL_W01_05	worker	QL	5	5_6	26	dodecyl_decanoate	ester	0.811441	114.1
QL_W01_05	worker	QL	5	5_6	26	C24	alkane	0.120422	16.933
QL_W01_05	worker	QL	5	5_6	26	C25_alkene	alkene	7.75451	1090.39
QL_W01_05	worker	QL	5	5_6	26	C25	alkane	2.19981	309.324
QL_W01_05	worker	QL	5	5_6	26	ester_complex_1	ester	0.639817	89.9671
QL_W01_05	worker	QL	5	5_6	26	C27_alkene	alkene	0.741254	104.231
QL_W01_05	worker	QL	5	5_6	26	C27	alkane	0.293358	41.2502
QL_W01_05	worker	QL	5	5_6	26	ester_complex_2	ester	0.492825	69.298
QL_W01_05	worker	QL	5	5_6	26	C29_alkene_I	alkene	0.279683	39.3273
QL_W01_05	worker	QL	5	5_6	26	C29_alkene_II	alkene	0.0712034	10.0122
QL_W01_05	worker	QL	5	5_6	26	C29	alkane	0.142482	20.0349
QL_W01_05	worker	QL	5	5_6	26	ester_complex_3	ester	1.07607	151.31
QL_W01_05	worker	QL	5	5_6	26	C31_alkene_I	alkene	0.172043	24.1917
QL_W01_05	worker	QL	5	5_6	26	C31_alkene_II	alkene	0.0426217	5.9932
QL_W01_05	worker	QL	5	5_6	26	C31	alkane	0.0431272	6.06429
QL_W01_05	worker	QL	5	5_6	26	dodecyl_palmitoleate	ester	1.6766	235.754
QL_W01_05	worker	QL	5	5_6	26	ester_complex_4	ester	0.933537	131.268
QL_W01_05	worker	QL	5	5_6	26	ester_complex_5	ester	1.36168	191.471
QL_W01_05	worker	QL	5	5_6	26	ester_6	ester	0	0
QL_W01_05	worker	QL	5	5_6	26	ester_7	ester	0	0
QL_W02_05	worker	QL	5	5_6	27	beta_springene	terpene	0	0
QL_W02_05	worker	QL	5	5_6	27	springene_I	terpene	0	0
QL_W02_05	worker	QL	5	5_6	27	springene_II	terpene	0	0
QL_W02_05	worker	QL	5	5_6	27	C21	alkane	0.288385	39.7379
QL_W02_05	worker	QL	5	5_6	27	dodecyl_octanoate	ester	0.549009	75.6506
QL_W02_05	worker	QL	5	5_6	27	C22	alkane	0.135946	18.7326
QL_W02_05	worker	QL	5	5_6	27	C23_alkene	alkene	17.8015	2452.96
QL_W02_05	worker	QL	5	5_6	27	C23	alkane	6.11224	842.236
QL_W02_05	worker	QL	5	5_6	27	dodecyl_decanoate	ester	1.40128	193.089
QL_W02_05	worker	QL	5	5_6	27	C24	alkane	0.251451	34.6487
QL_W02_05	worker	QL	5	5_6	27	C25_alkene	alkene	16.6544	2294.89
QL_W02_05	worker	QL	5	5_6	27	C25	alkane	4.18391	576.521
QL_W02_05	worker	QL	5	5_6	27	ester_complex_1	ester	1.07466	148.083
QL_W02_05	worker	QL	5	5_6	27	C27_alkene	alkene	1.79953	247.966
QL_W02_05	worker	QL	5	5_6	27	C27	alkane	0.655687	90.3503
QL_W02_05	worker	QL	5	5_6	27	ester_complex_2	ester	0.672468	92.6627
QL_W02_05	worker	QL	5	5_6	27	C29_alkene_I	alkene	0.726221	100.07
QL_W02_05	worker	QL	5	5_6	27	C29_alkene_II	alkene	0.215536	29.6997
QL_W02_05	worker	QL	5	5_6	27	C29	alkane	0.388803	53.5751
QL_W02_05	worker	QL	5	5_6	27	ester_complex_3	ester	1.42787	196.753
QL_W02_05	worker	QL	5	5_6	27	C31_alkene_I	alkene	0.616268	84.9186
QL_W02_05	worker	QL	5	5_6	27	C31_alkene_II	alkene	0.0994301	13.701
QL_W02_05	worker	QL	5	5_6	27	C31	alkane	0.1667	22.9704
QL_W02_05	worker	QL	5	5_6	27	dodecyl_palmitoleate	ester	1.91388	263.722
QL_W02_05	worker	QL	5	5_6	27	ester_complex_4	ester	1.4117	194.525
QL_W02_05	worker	QL	5	5_6	27	ester_complex_5	ester	1.38748	191.188
QL_W02_05	worker	QL	5	5_6	27	ester_6	ester	0	0
QL_W02_05	worker	QL	5	5_6	27	ester_7	ester	0	0
QL_W03_05	worker	QL	5	5_6	27	beta_springene	terpene	0	0
QL_W03_05	worker	QL	5	5_6	27	springene_I	terpene	0	0
QL_W03_05	worker	QL	5	5_6	27	springene_II	terpene	0	0
QL_W03_05	worker	QL	5	5_6	27	C21	alkane	0.296408	41.5094
QL_W03_05	worker	QL	5	5_6	27	dodecyl_octanoate	ester	0.498683	69.8362
QL_W03_05	worker	QL	5	5_6	27	C22	alkane	0.153969	21.5619
QL_W03_05	worker	QL	5	5_6	27	C23_alkene	alkene	19.107	2675.77
QL_W03_05	worker	QL	5	5_6	27	C23	alkane	6.51615	912.53
QL_W03_05	worker	QL	5	5_6	27	dodecyl_decanoate	ester	1.37927	193.155
QL_W03_05	worker	QL	5	5_6	27	C24	alkane	0.358101	50.149
QL_W03_05	worker	QL	5	5_6	27	C25_alkene	alkene	20.3608	2851.35
QL_W03_05	worker	QL	5	5_6	27	C25	alkane	6.2777	879.136
QL_W03_05	worker	QL	5	5_6	27	ester_complex_1	ester	1.31223	183.766
QL_W03_05	worker	QL	5	5_6	27	C27_alkene	alkene	1.88421	263.868
QL_W03_05	worker	QL	5	5_6	27	C27	alkane	0.826301	115.716
QL_W03_05	worker	QL	5	5_6	27	ester_complex_2	ester	0.799789	112.003
QL_W03_05	worker	QL	5	5_6	27	C29_alkene_I	alkene	0.731641	102.46
QL_W03_05	worker	QL	5	5_6	27	C29_alkene_II	alkene	0.180811	25.321
QL_W03_05	worker	QL	5	5_6	27	C29	alkane	0.390457	54.68
QL_W03_05	worker	QL	5	5_6	27	ester_complex_3	ester	1.81071	253.574
QL_W03_05	worker	QL	5	5_6	27	C31_alkene_I	alkene	0.536532	75.1366
QL_W03_05	worker	QL	5	5_6	27	C31_alkene_II	alkene	0.20527	28.7462
QL_W03_05	worker	QL	5	5_6	27	C31	alkane	0.139128	19.4837
QL_W03_05	worker	QL	5	5_6	27	dodecyl_palmitoleate	ester	2.21697	310.467
QL_W03_05	worker	QL	5	5_6	27	ester_complex_4	ester	3.62994	508.341
QL_W03_05	worker	QL	5	5_6	27	ester_complex_5	ester	0.817231	114.446
QL_W03_05	worker	QL	5	5_6	27	ester_6	ester	0	0
QL_W03_05	worker	QL	5	5_6	27	ester_7	ester	0	0
QL_W04_05	worker	QL	5	5_6	27	beta_springene	terpene	0	0
QL_W04_05	worker	QL	5	5_6	27	springene_I	terpene	0	0
QL_W04_05	worker	QL	5	5_6	27	springene_II	terpene	0	0
QL_W04_05	worker	QL	5	5_6	27	C21	alkane	0.152769	21.9918
QL_W04_05	worker	QL	5	5_6	27	dodecyl_octanoate	ester	0.327531	47.1497
QL_W04_05	worker	QL	5	5_6	27	C22	alkane	0.0594593	8.55945
QL_W04_05	worker	QL	5	5_6	27	C23_alkene	alkene	9.25171	1331.83
QL_W04_05	worker	QL	5	5_6	27	C23	alkane	2.73301	393.43
QL_W04_05	worker	QL	5	5_6	27	dodecyl_decanoate	ester	0.66393	95.5759
QL_W04_05	worker	QL	5	5_6	27	C24	alkane	0.115703	16.656
QL_W04_05	worker	QL	5	5_6	27	C25_alkene	alkene	8.6384	1243.54
QL_W04_05	worker	QL	5	5_6	27	C25	alkane	1.93182	278.095
QL_W04_05	worker	QL	5	5_6	27	ester_complex_1	ester	0.717919	103.348
QL_W04_05	worker	QL	5	5_6	27	C27_alkene	alkene	0.91328	131.471
QL_W04_05	worker	QL	5	5_6	27	C27	alkane	0.305228	43.9391
QL_W04_05	worker	QL	5	5_6	27	ester_complex_2	ester	0.464839	66.9159
QL_W04_05	worker	QL	5	5_6	27	C29_alkene_I	alkene	0.356365	51.3006
QL_W04_05	worker	QL	5	5_6	27	C29_alkene_II	alkene	0.0761502	10.9622
QL_W04_05	worker	QL	5	5_6	27	C29	alkane	0.165702	23.8536
QL_W04_05	worker	QL	5	5_6	27	ester_complex_3	ester	1.0055	144.747
QL_W04_05	worker	QL	5	5_6	27	C31_alkene_I	alkene	0.296309	42.6551
QL_W04_05	worker	QL	5	5_6	27	C31_alkene_II	alkene	0.0699244	10.066
QL_W04_05	worker	QL	5	5_6	27	C31	alkane	0.0565102	8.13493
QL_W04_05	worker	QL	5	5_6	27	dodecyl_palmitoleate	ester	1.2886	185.5
QL_W04_05	worker	QL	5	5_6	27	ester_complex_4	ester	1.25985	181.361
QL_W04_05	worker	QL	5	5_6	27	ester_complex_5	ester	0	0
QL_W04_05	worker	QL	5	5_6	27	ester_6	ester	0	0
QL_W04_05	worker	QL	5	5_6	27	ester_7	ester	0	0
QL_W05_05	worker	QL	5	5_6	27	beta_springene	terpene	0	0
QL_W05_05	worker	QL	5	5_6	27	springene_I	terpene	0	0
QL_W05_05	worker	QL	5	5_6	27	springene_II	terpene	0	0
QL_W05_05	worker	QL	5	5_6	27	C21	alkane	0.362133	52.0102
QL_W05_05	worker	QL	5	5_6	27	dodecyl_octanoate	ester	1.15386	165.719
QL_W05_05	worker	QL	5	5_6	27	C22	alkane	0.190613	27.3761
QL_W05_05	worker	QL	5	5_6	27	C23_alkene	alkene	23.4368	3366.04
QL_W05_05	worker	QL	5	5_6	27	C23	alkane	7.59532	1090.85
QL_W05_05	worker	QL	5	5_6	27	dodecyl_decanoate	ester	2.14959	308.728
QL_W05_05	worker	QL	5	5_6	27	C24	alkane	0.391429	56.2177
QL_W05_05	worker	QL	5	5_6	27	C25_alkene	alkene	26.1505	3755.78
QL_W05_05	worker	QL	5	5_6	27	C25	alkane	6.78854	974.982
QL_W05_05	worker	QL	5	5_6	27	ester_complex_1	ester	1.89266	271.827
QL_W05_05	worker	QL	5	5_6	27	C27_alkene	alkene	2.74872	394.776
QL_W05_05	worker	QL	5	5_6	27	C27	alkane	0.973022	139.747
QL_W05_05	worker	QL	5	5_6	27	ester_complex_2	ester	1.72388	247.587
QL_W05_05	worker	QL	5	5_6	27	C29_alkene_I	alkene	1.05629	151.706
QL_W05_05	worker	QL	5	5_6	27	C29_alkene_II	alkene	0.400626	57.5385
QL_W05_05	worker	QL	5	5_6	27	C29	alkane	0.525334	75.4493
QL_W05_05	worker	QL	5	5_6	27	ester_complex_3	ester	3.87132	556.005
QL_W05_05	worker	QL	5	5_6	27	C31_alkene_I	alkene	0.825783	118.6
QL_W05_05	worker	QL	5	5_6	27	C31_alkene_II	alkene	0.371255	53.3203
QL_W05_05	worker	QL	5	5_6	27	C31	alkane	0.207638	29.8213
QL_W05_05	worker	QL	5	5_6	27	dodecyl_palmitoleate	ester	5.75902	827.119
QL_W05_05	worker	QL	5	5_6	27	ester_complex_4	ester	6.24672	897.164
QL_W05_05	worker	QL	5	5_6	27	ester_complex_5	ester	4.31529	619.769
QL_W05_05	worker	QL	5	5_6	27	ester_6	ester	0	0
QL_W05_05	worker	QL	5	5_6	27	ester_7	ester	0	0
QLBL_W01_05	worker	QLBL	5	5_6	26	beta_springene	terpene	0	0
QLBL_W01_05	worker	QLBL	5	5_6	26	springene_I	terpene	0	0
QLBL_W01_05	worker	QLBL	5	5_6	26	springene_II	terpene	0	0
QLBL_W01_05	worker	QLBL	5	5_6	26	C21	alkane	0.577399	67.4852
QLBL_W01_05	worker	QLBL	5	5_6	26	dodecyl_octanoate	ester	0.535748	62.6171
QLBL_W01_05	worker	QLBL	5	5_6	26	C22	alkane	0.279649	32.6848
QLBL_W01_05	worker	QLBL	5	5_6	26	C23_alkene	alkene	26.4996	3097.22
QLBL_W01_05	worker	QLBL	5	5_6	26	C23	alkane	11.4518	1338.46
QLBL_W01_05	worker	QLBL	5	5_6	26	dodecyl_decanoate	ester	1.69586	198.209
QLBL_W01_05	worker	QLBL	5	5_6	26	C24	alkane	0.47132	55.0869
QLBL_W01_05	worker	QLBL	5	5_6	26	C25_alkene	alkene	26.1667	3058.31
QLBL_W01_05	worker	QLBL	5	5_6	26	C25	alkane	7.81324	913.195
QLBL_W01_05	worker	QLBL	5	5_6	26	ester_complex_1	ester	0.572067	66.862
QLBL_W01_05	worker	QLBL	5	5_6	26	C27_alkene	alkene	2.40089	280.612
QLBL_W01_05	worker	QLBL	5	5_6	26	C27	alkane	1.07135	125.217
QLBL_W01_05	worker	QLBL	5	5_6	26	ester_complex_2	ester	0.502562	58.7383
QLBL_W01_05	worker	QLBL	5	5_6	26	C29_alkene_I	alkene	1.02265	119.526
QLBL_W01_05	worker	QLBL	5	5_6	26	C29_alkene_II	alkene	0.261681	30.5848
QLBL_W01_05	worker	QLBL	5	5_6	26	C29	alkane	0.575837	67.3027
QLBL_W01_05	worker	QLBL	5	5_6	26	ester_complex_3	ester	0.783004	91.5158
QLBL_W01_05	worker	QLBL	5	5_6	26	C31_alkene_I	alkene	0.925111	108.125
QLBL_W01_05	worker	QLBL	5	5_6	26	C31_alkene_II	alkene	0.067379	7.87512
QLBL_W01_05	worker	QLBL	5	5_6	26	C31	alkane	0.244469	28.5731
QLBL_W01_05	worker	QLBL	5	5_6	26	dodecyl_palmitoleate	ester	2.41674	282.463
QLBL_W01_05	worker	QLBL	5	5_6	26	ester_complex_4	ester	0.523124	61.1416
QLBL_W01_05	worker	QLBL	5	5_6	26	ester_complex_5	ester	0.73041	85.3687
QLBL_W01_05	worker	QLBL	5	5_6	26	ester_6	ester	0	0
QLBL_W01_05	worker	QLBL	5	5_6	26	ester_7	ester	0	0
QLBL_W02_05	worker	QLBL	5	5_6	26	beta_springene	terpene	0	0
QLBL_W02_05	worker	QLBL	5	5_6	26	springene_I	terpene	0	0
QLBL_W02_05	worker	QLBL	5	5_6	26	springene_II	terpene	0	0
QLBL_W02_05	worker	QLBL	5	5_6	26	C21	alkane	0.307111	43.8399
QLBL_W02_05	worker	QLBL	5	5_6	26	dodecyl_octanoate	ester	0.903024	128.906
QLBL_W02_05	worker	QLBL	5	5_6	26	C22	alkane	0.151643	21.647
QLBL_W02_05	worker	QLBL	5	5_6	26	C23_alkene	alkene	20.2694	2893.44
QLBL_W02_05	worker	QLBL	5	5_6	26	C23	alkane	7.45375	1064.02
QLBL_W02_05	worker	QLBL	5	5_6	26	dodecyl_decanoate	ester	2.10483	300.463
QLBL_W02_05	worker	QLBL	5	5_6	26	C24	alkane	0.389793	55.6427
QLBL_W02_05	worker	QLBL	5	5_6	26	C25_alkene	alkene	28.8666	4120.69
[truncated: 5,001 more rows]

## Sheet: Ovarian activation
id	trt	colony	age (days)	mean terminal oocyte
QL_W01_01	QL	28	1	0.27
QL_W02_01	QL	27	1	0.25
QL_W03_01	QL	27	1	0.27
QL_W04_01	QL	27	1	0.28
QL_W05_01	QL	28	1	0.25
QLBL_W01_01	QLBL	27	1	0.25
QLBL_W02_01	QLBL	27	1	0.15
QLBL_W03_01	QLBL	27	1	0.18
QLBL_W04_01	QLBL	27	1	0.2
QLBL_W05_01	QLBL	27	1	0.2
QR_W01_01	QR	27	1	0.2
QR_W02_01	QR	27	1	0.18
QR_W03_01	QR	27	1	0.15
QR_W04_01	QR	27	1	0.18
QR_W05_01	QR	27	1	0.22
QL_W01_02	QL	28	2	0.33
QL_W02_02	QL	28	2	0.28
QL_W03_02	QL	28	2	0.32
QL_W04_02	QL	28	2	0.28
QL_W05_02	QL	28	2	0.32
QLBL_W01_02	QLBL	26	2	0.35
QLBL_W02_02	QLBL	26	2	0.5
QLBL_W03_02	QLBL	26	2	0.37
QLBL_W04_02	QLBL	26	2	0.25
QLBL_W05_02	QLBL	2	2	0.23
QR_W01_02	QR	27	2	0.25
QR_W02_02	QR	27	2	0.28
QR_W03_02	QR	27	2	0.3
QR_W04_02	QR	27	2	0.25
QR_W05_02	QR	27	2	0.28
gyne_S01_03	gyne	28	3	0.6
gyne_S02_03	gyne	28	3	0.58
gyne_S03_03	gyne	28	3	0.58
gyne_S04_03	gyne	28	3	0.47
gyne_S05_03	gyne	28	3	0.47
QL_W01_03	QL	28	3	0.47
QL_W02_03	QL	27	3	0.33
QL_W03_03	QL	27	3	0.48
QL_W04_03	QL	28	3	0.32
QL_W05_03	QL	28	3	0.32
QLBL_W01_03	QLBL	26	3	0.57
QLBL_W02_03	QLBL	26	3	0.28
QLBL_W03_03	QLBL	26	3	0.53
QLBL_W04_03	QLBL	26	3	0.47
QLBL_W05_03	QLBL	26	3	0.57
QR_W01_03	QR	27	3	0.3
QR_W02_03	QR	27	3	0.33
QR_W03_03	QR	27	3	0.33
QR_W04_03	QR	26	3	0.27
QR_W05_03	QR	27	3	0.28
QL_W01_04	QL	27	4	0.5
QL_W02_04	QL	28	4	0.27
QL_W03_04	QL	27	4	0.4
QL_W04_04	QL	28	4	0.3
QL_W05_04	QL	26	4	0.37
QLBL_W01_04	QLBL	27	4	0.72
QLBL_W02_04	QLBL	27	4	0.47
QLBL_W03_04	QLBL	27	4	0.8
QLBL_W04_04	QLBL	27	4	1.03
QLBL_W05_04	QLBL	27	4	0.88
QR_W01_04	QR	26	4	0.27
QR_W02_04	QR	26	4	0.35
QR_W03_04	QR	26	4	0.25
QR_W04_04	QR	26	4	0.25
QR_W05_04	QR	26	4	0.32
QL_W01_05	QL	26	5	0.27
QL_W02_05	QL	27	5	0.35
QL_W03_05	QL	27	5	0.68
QL_W04_05	QL	27	5	0.3
QL_W05_05	QL	27	5	0.55
QLBL_W01_05	QLBL	26	5	1.37
QLBL_W02_05	QLBL	26	5	1
QLBL_W03_05	QLBL	26	5	1.05
QLBL_W04_05	QLBL	26	5	0.87
QLBL_W05_05	QLBL	1	5	0.58
QR_W01_05	QR	28	5	0.43
QR_W02_05	QR	27	5	0.77
QR_W03_05	QR	27	5	0.52
QR_W04_05	QR	26	5	0.78
QR_W05_05	QR	27	5	0.6
gyne_S01_06	gyne	18	6	0.73
gyne_S02_06	gyne	18	6	0.87
gyne_S03_06	gyne	18	6	0.93
gyne_S04_06	gyne	18	6	0.93
gyne_S05_06	gyne	18	6	0.85
QL_W01_06	QL	27	6	0.88
QL_W02_06	QL	26	6	0.73
QL_W03_06	QL	26	6	0.57
QL_W04_06	QL	26	6	0.75
QL_W05_06	QL	26	6	0.88
QLBL_W01_06	QLBL	26	6	1.47
QLBL_W02_06	QLBL	26	6	2.35
QLBL_W03_06	QLBL	26	6	1.03
QLBL_W04_06	QLBL	26	6	0.98
QLBL_W05_06	QLBL	26	6	1
QR_W01_06	QR	17	6	0.62
QR_W02_06	QR	25	6	0.55
QR_W03_06	QR	28	6	0.63
QR_W04_06	QR	28	6	0.72
QR_W05_06	QR	28	6	0.87
QL_W01_07	QL	28	7	1.85
QL_W02_07	QL	27	7	1.4
QL_W03_07	QL	28	7	2.37
QL_W04_07	QL	27	7	1.53
QL_W05_07	QL	28	7	1.23
QLBL_W01_07	QLBL	26	7	3.08
QLBL_W02_07	QLBL	26	7	3.1
QLBL_W03_07	QLBL	26	7	1.77
QLBL_W04_07	QLBL	26	7	3.2
QLBL_W05_07	QLBL	26	7	0.73
QR_W01_07	QR	26	7	0.58
QR_W02_07	QR	26	7	0.57
QR_W03_07	QR	26	7	0.75
QR_W04_07	QR	26	7	0.75
QR_W05_07	QR	27	7	0.88
QL_W01_08	QL	2	8	3
QL_W02_08	QL	2	8	2.65
QL_W03_08	QL	1	8	2.62
QL_W04_08	QL	1	8	2.65
QL_W05_08	QL	2	8	2.38
QLBL_W01_08	QLBL	27	8	3.25
QLBL_W02_08	QLBL	27	8	3.03
QLBL_W03_08	QLBL	27	8	3.5
QLBL_W04_08	QLBL	26	8	3.2
QLBL_W05_08	QLBL	27	8	1.13
QR_W01_08	QR	17	8	0.58
QR_W02_08	QR	17	8	0.65
QR_W03_08	QR	25	8	2.72
QR_W04_08	QR	17	8	0.53
QR_W05_08	QR	17	8	0.58
QL_W01_09	QL	25	9	0.72
QL_W02_09	QL	25	9	0.72
QL_W03_09	QL	25	9	0.82
QL_W04_09	QL	25	9	0.7
QL_W05_09	QL	25	9	0.65
QLBL_W01_09	QLBL	2	9	2.88
QLBL_W02_09	QLBL	2	9	2.98
QLBL_W03_09	QLBL	1	9	3.37
QLBL_W04_09	QLBL	2	9	3.5
QLBL_W05_09	QLBL	1	9	3.27
QR_W01_09	QR	2	9	2.67
QR_W02_09	QR	1	9	1.52
QR_W03_09	QR	1	9	1.68
QR_W04_09	QR	1	9	2.28
QR_W05_09	QR	1	9	2.02
gyne_S01_10	gyne	21	10	1.05
gyne_S02_10	gyne	21	10	1.02
gyne_S03_10	gyne	21	10	1.07
gyne_S04_10	gyne	21	10	0.95
gyne_S05_10	gyne	21	10	0.98
QL_W01_10	QL	25	10	1.35
QL_W02_10	QL	25	10	0.95
QL_W03_10	QL	25	10	1.32
QL_W04_10	QL	25	10	0.87
QL_W05_10	QL	25	10	2.53
QLBL_W01_10	QLBL	2	10	3.58
QLBL_W02_10	QLBL	1	10	2.72
QLBL_W03_10	QLBL	2	10	2.83
QLBL_W04_10	QLBL	2	10	3.12
QLBL_W05_10	QLBL	2	10	2.83
QR_W01_10	QR	17	10	0.87
QR_W02_10	QR	17	10	0.67
QR_W03_10	QR	25	10	2.5
QR_W04_10	QR	17	10	0.85
QR_W05_10	QR	17	10	0.83
QL_W01_11	QL	25	11	0.62
QL_W02_11	QL	25	11	0.77
QL_W03_11	QL	25	11	2.53
QL_W04_11	QL	25	11	3.03
QL_W05_11	QL	25	11	3.07
QLBL_W01_11	QLBL	2	11	3.45
QLBL_W02_11	QLBL	2	11	3.48
QLBL_W03_11	QLBL	2	11	3.42
QLBL_W04_11	QLBL	2	11	3.17
QLBL_W05_11	QLBL	2	11	3.5
QR_W01_11	QR	25	11	3.6
QR_W02_11	QR	25	11	1.03
QR_W03_11	QR	26	11	0.73
QR_W04_11	QR	27	11	0.97
QR_W05_11	QR	26	11	3.75
QL_W01_12	QL	2	12	3.57
QL_W02_12	QL	2	12	2.18
QL_W03_12	QL	1	12	3.05
QL_W04_12	QL	2	12	1.72
QL_W05_12	QL	1	12	3.3
QLBL_W01_12	QLBL	27	12	3.5
QLBL_W02_12	QLBL	27	12	1.03
QLBL_W03_12	QLBL	27	12	3.48
QLBL_W04_12	QLBL	27	12	2.3
QLBL_W05_12	QLBL	28	12	3.82
QR_W01_12	QR	17	12	0.83
QR_W02_12	QR	17	12	2.63
QR_W03_12	QR	27	12	0.82
QR_W04_12	QR	17	12	0.82
QR_W05_12	QR	17	12	0.77
QL_W01_13	QL	1	13	2.68
QL_W02_13	QL	1	13	3.33
QL_W03_13	QL	1	13	2.5
QL_W04_13	QL	1	13	2.53
QL_W05_13	QL	2	13	2.58
QLBL_W01_13	QLBL	27	13	2.6
QLBL_W02_13	QLBL	27	13	3
QLBL_W03_13	QLBL	27	13	3.3
QLBL_W04_13	QLBL	1	13	3.33
QLBL_W05_13	QLBL	1	13	3.07
QR_W01_13	QR	2	13	3.03
QR_W02_13	QR	2	13	2.42
QR_W03_13	QR	1	13	3.07
QR_W04_13	QR	1	13	3.07
QR_W05_13	QR	25	13	3.53
gyne_S01_14	gyne	28	14	0.92
gyne_S02_14	gyne	28	14	0.92
gyne_S03_14	gyne	28	14	0.85
gyne_S04_14	gyne	28	14	0.72
gyne_S05_14	gyne	28	14	0.92
QL_W01_14	QL	28	14	1.07
QL_W02_14	QL	28	14	0.95
QL_W03_14	QL	25	14	3.33
QL_W04_14	QL	25	14	3.33
QL_W05_14	QL	25	14	3.17
QLBL_W01_14	QLBL	27	14	3.07
QLBL_W02_14	QLBL	27	14	3.32
QLBL_W03_14	QLBL	27	14	3.37
QLBL_W04_14	QLBL	27	14	1.65
QLBL_W05_14	QLBL	28	14	2.1
QR_W01_14	QR	26	14	0.75
QR_W02_14	QR	25	14	3.32
QR_W03_14	QR	25	14	2.78
QR_W04_14	QR	26	14	0.73
QR_W05_14	QR	1	14	2.57
queen_S06	queen	95	4-8weeks	3.2
queen_S07	queen	96	4-8weeks	3.5
queen_S08	queen	97	4-8weeks	3.43
queen_S09	queen	98	4-8weeks	3.23
queen_S10	queen	99	4-8weeks	3.16
queen_S11	queen	100	4-8weeks	3.53
queen_S12	queen	94	4-8weeks	3.5
queen_S13	queen	93	4-8weeks	3.33
queen_S14	queen	93	4-8weeks	3.68
queen_S15	queen	93	4-8weeks	3.58
queen_S16	queen	93	4-8weeks	3.55
queen_S01	queen	25	13-15W	3.15
queen_S02	queen	16	13-15W	3.17
queen_S03	queen	24	13-15W	3.65
queen_S04	queen	21	13-15W	3.2
queen_S05	queen	35	13-15W	3.67
queen_S17	queen	101	4-8weeks	3.63
queen_S18	queen	102	4-8weeks	3.57
queen_S19	queen	103	4-8weeks	3.28
queen_S20	queen	104	4-8weeks	3.33

## Sheet: Olfactometer data
experiment	replicate	responder	DG extract comparison	choice
a	1	7D_QLBL	callow.vs.QLBL	callow
a	2	7D_QLBL	callow.vs.QLBL	callow
a	3	7D_QLBL	callow.vs.QLBL	callow
a	4	7D_QLBL	callow.vs.QLBL	qlbl
a	5	7D_QLBL	callow.vs.QLBL	callow
a	6	7D_QLBL	callow.vs.QLBL	callow
a	7	7D_QLBL	callow.vs.QLBL	callow
a	8	7D_QLBL	callow.vs.QLBL	qlbl
a	9	7D_QLBL	callow.vs.QLBL	callow
a	10	7D_QLBL	callow.vs.QLBL	callow
a	11	7D_QLBL	callow.vs.QLBL	callow
a	12	7D_QLBL	callow.vs.QLBL	callow
a	13	7D_QLBL	callow.vs.QLBL	callow
a	14	7D_QLBL	callow.vs.QLBL	callow
b	1	7D_QLBL	callow.vs.QR	qr
b	2	7D_QLBL	callow.vs.QR	qr
b	3	7D_QLBL	callow.vs.QR	callow
b	4	7D_QLBL	callow.vs.QR	callow
b	5	7D_QLBL	callow.vs.QR	qr
b	6	7D_QLBL	callow.vs.QR	qr
b	7	7D_QLBL	callow.vs.QR	qr
b	8	7D_QLBL	callow.vs.QR	qr
b	9	7D_QLBL	callow.vs.QR	qr
b	10	7D_QLBL	callow.vs.QR	callow
b	11	7D_QLBL	callow.vs.QR	callow
b	12	7D_QLBL	callow.vs.QR	callow
b	13	7D_QLBL	callow.vs.QR	callow
b	14	7D_QLBL	callow.vs.QR	callow
b	15	7D_QLBL	callow.vs.QR	callow
b	16	7D_QLBL	callow.vs.QR	qr
c	1	7D_QLBL	QLBL.vs.QR	qlbl
c	2	7D_QLBL	QLBL.vs.QR	qlbl
c	3	7D_QLBL	QLBL.vs.QR	qlbl
c	4	7D_QLBL	QLBL.vs.QR	qlbl
c	5	7D_QLBL	QLBL.vs.QR	qlbl
c	6	7D_QLBL	QLBL.vs.QR	qr
c	7	7D_QLBL	QLBL.vs.QR	qlbl
c	8	7D_QLBL	QLBL.vs.QR	qlbl
c	9	7D_QLBL	QLBL.vs.QR	qlbl
c	10	7D_QLBL	QLBL.vs.QR	qr
d	1	7D_QR	callow.vs.QLBL	callow
d	2	7D_QR	callow.vs.QLBL	qlbl
d	3	7D_QR	callow.vs.QLBL	callow
d	4	7D_QR	callow.vs.QLBL	callow
d	5	7D_QR	callow.vs.QLBL	qlbl
d	6	7D_QR	callow.vs.QLBL	callow
d	7	7D_QR	callow.vs.QLBL	callow
d	8	7D_QR	callow.vs.QLBL	callow
d	9	7D_QR	callow.vs.QLBL	callow
d	10	7D_QR	callow.vs.QLBL	callow
d	11	7D_QR	callow.vs.QLBL	callow
d	12	7D_QR	callow.vs.QLBL	callow
d	13	7D_QR	callow.vs.QLBL	callow
d	14	7D_QR	callow.vs.QLBL	callow
d	15	7D_QR	callow.vs.QLBL	callow
d	16	7D_QR	callow.vs.QLBL	callow
e	1	7D_QR	callow.vs.QR	callow
e	2	7D_QR	callow.vs.QR	callow
e	3	7D_QR	callow.vs.QR	qr
e	4	7D_QR	callow.vs.QR	qr
e	5	7D_QR	callow.vs.QR	qr
e	6	7D_QR	callow.vs.QR	callow
e	7	7D_QR	callow.vs.QR	qr
e	8	7D_QR	callow.vs.QR	callow
e	9	7D_QR	callow.vs.QR	callow
e	10	7D_QR	callow.vs.QR	callow
e	11	7D_QR	callow.vs.QR	qr
e	12	7D_QR	callow.vs.QR	callow
e	13	7D_QR	callow.vs.QR	callow
e	14	7D_QR	callow.vs.QR	callow
e	15	7D_QR	callow.vs.QR	callow
e	16	7D_QR	callow.vs.QR	callow
e	17	7D_QR	callow.vs.QR	callow
f	1	7D_QR	QLBL.vs.QR	qlbl
f	2	7D_QR	QLBL.vs.QR	qr
f	3	7D_QR	QLBL.vs.QR	qr
f	4	7D_QR	QLBL.vs.QR	qlbl
f	5	7D_QR	QLBL.vs.QR	qr
f	6	7D_QR	QLBL.vs.QR	qlbl
f	7	7D_QR	QLBL.vs.QR	qr
f	8	7D_QR	QLBL.vs.QR	qlbl
f	9	7D_QR	QLBL.vs.QR	qr
f	10	7D_QR	QLBL.vs.QR	qr
f	11	7D_QR	QLBL.vs.QR	qlbl
f	12	7D_QR	QLBL.vs.QR	qr
f	13	7D_QR	QLBL.vs.QR	qlbl
f	14	7D_QR	QLBL.vs.QR	qlbl
f	15	7D_QR	QLBL.vs.QR	qr

## Sheet: EAG data
worker	antennae social condition	extract social condition	response (µV)
1	7D queenright	QL	146
2	7D queenright	QL	148
3	7D queenright	QL	146
4	7D queenright	QL	292
5	7D queenright	QL	276
6	7D queenright	QL	312
7	7D queenright	QL	414
8	7D queenright	QL	392
9	7D queenright	QL	334
10	7D queenright	QL	263
11	7D queenright	QL	175
12	7D queenright	QL	207
13	7D queenright	QL	144
1	7D queenright	QR	260
2	7D queenright	QR	210
3	7D queenright	QR	218
4	7D queenright	QR	424
5	7D queenright	QR	413
6	7D queenright	QR	401
7	7D queenright	QR	441
8	7D queenright	QR	482
9	7D queenright	QR	505
10	7D queenright	QR	361
11	7D queenright	QR	293
12	7D queenright	QR	208
13	7D queenright	QR	220
14	7D queenless	QL	462
15	7D queenless	QL	380
16	7D queenless	QL	224
17	7D queenless	QL	740
18	7D queenless	QL	207
19	7D queenless	QL	146
20	7D queenless	QL	230
21	7D queenless	QL	454
22	7D queenless	QL	663
23	7D queenless	QL	671
24	7D queenless	QL	465
25	7D queenless	QL	114
26	7D queenless	QL	469
27	7D queenless	QL	180
28	7D queenless	QL	358
29	7D queenless	QL	320
14	7D queenless	QR	490
15	7D queenless	QR	612
16	7D queenless	QR	195
17	7D queenless	QR	525
18	7D queenless	QR	256
19	7D queenless	QR	344
20	7D queenless	QR	252
21	7D queenless	QR	424
22	7D queenless	QR	690
23	7D queenless	QR	614
24	7D queenless	QR	345
25	7D queenless	QR	138
26	7D queenless	QR	422
27	7D queenless	QR	312
28	7D queenless	QR	402
29	7D queenless	QR	272
